# Supplementary material for: Reexposure to a sensorimotor perturbation produces opposite effects on explicit and implicit learning processes
Source: PLoS Biol. 2021 Mar 5;19(3):e3001147. doi: 10.1371/journal.pbio.3001147 (PMC7968744; doi:10.1371/journal.pbio.3001147)
Supplement: S1 Data — (XLSX) [file pbio.3001147.s003.xlsx]

## Sheet: Figure 1B
Experiment 1: Hand angle time courses
	Aiming for the target (blue)
	No FB Baseline										FB Baseline										Probe 1										No FB Aftereffect 1										FB Washout
	-0.181588	1.98146	-0.97381	0.928256	2.17526	2.51521	-1.18332	0.340996	2.0185	-0.948104	0.778336	-1.20308	1.84279	-1.11643	-0.202748	-1.7195	0.472563	-0.515738	-3.06158	0.88716	-4.7998	7.77137	7.04734	9.61299	22.4539	15.2382	11.2748	31.4924	13.7692	16.4921	13.2886	15.0249	8.76344	8.48279	9.78388	11.3134	6.82869	8.8443	9.90881	10.0524	13.7896	13.6858	8.83785	7.68105	6.90951	5.90427	8.74838	7.65363	7.07015
	-1.35438	-4.21797	-3.70131	-0.724937	6.963	6.6442	-3.37327	3.08773	-5.4012	-3.3952	-1.4397	-0.206037	0.297589	-0.157579	1.71158	-1.4497	-1.82242	1.85695	-4.89758	-0.595079	11.9928	13.2355	14.542	27.3739	25.9559	21.2046	31.4758	28.8194	30.23	39.1074	28.7881	22.3301	28.7898	27.5365	22.9584	24.2265	24.2528	22.8828	21.8001	18.8548	22.9371	17.7805	21.3102	17.9988	15.4018	18.0776	7.7087	11.4548	13.3315
	-0.847776	-0.450481	-0.190745	-2.42586	-1.14825	-1.89403	-5.83161	-2.29779	-1.29778	-2.65526	-4.98793	-2.29991	-1.33615	-1.19383	-1.51797	1.47164	-3.82862	-1.07458	1.36544	-0.242683	1.29337	5.32994	8.43362	12.5013	9.31408	7.5662	7.66159	6.58066	8.40807	5.58049	9.60558	9.86986	7.91025	4.39141	6.4134	4.92344	7.57586	4.29998	7.35596	4.4962	16.5702	8.57242	10.4498	9.80667	6.74655	4.94985	6.86055	3.86323	4.62657
	-6.59826	-1.93551	-2.43432	0.520938	1.24538	5.93262	-2.78534	-1.05408	-0.265649	3.68877	3.15085	-2.19286	0.406799	0.424794	-3.55964	-4.17402	-1.37341	-1.56401	-2.8088	-0.710152	3.54208	10.9139	22.731	17.8897	21.8479	21.178	30.4049	31.4277	26.5705	36.2972	25.0127	24.258	26.415	26.2897	23.422	21.2092	19.2216	21.5219	20.9889	18.6812	21.8516	18.6434	18.5697	14.067	15.4688	13.1636	8.66941	9.75336	8.52383
	-3.32832	-6.60775	-7.0171	-4.57356	-4.94608	-2.29692	-3.58159	-3.09571	-2.10459	-4.39399	-3.6684	-2.18195	-2.92116	0.843886	-1.23673	1.44589	-1.57402	-0.394559	1.37981	-1.50265	7.40118	7.49658	8.40475	13.2737	7.34794	12.5896	15.2933	13.9828	16.8674	18.477	10.3372	12.8326	9.75242	11.1204	8.61577	5.90154	7.22473	8.49657	4.67166	3.90193	9.89237	9.50121	10.535	1.74862	2.54731	1.88843	2.96265	-0.681957	1.02544
	0.0213605	1.37984	8.71572	3.98286	2.87247	3.4172	4.33109	7.31176	3.79201	1.81002	6.09624	2.65636	2.37511	1.26077	0.046469	0.567937	2.01311	-0.6611	0.348007	0.215259	8.91725	16.8103	16.1186	21.5034	25.2561	20.5842	29.754	27.8497	33.1738	30.608	26.4631	27.2023	22.8835	20.506	20.3081	18.1897	19.7341	16.7896	16.5611	16.5606	17.4226	15.6034	14.8122	10.9511	9.21508	8.36363	4.84836	3.01957	7.13449
	5.82607	11.4529	7.41972	9.82058	11.9558	11.1798	4.77882	5.95372	7.97673	11.8311	2.96635	4.5404	4.50212	0.659264	2.3229	0.858345	0.474853	2.18294	1.08365	2.26431	6.19351	19.8181	17.9652	23.4744	20.5725	19.4762	24.982	19.7698	18.8809	11.6833	15.1116	15.6399	14.4289	13.9519	16.8713	13.2407	14.1552	15.6943	16.0977	14.6044	12.3353	8.18649	8.59646	10.3435	6.71196	9.04393	7.13826	5.75861	6.78712
	-4.42214	1.88711	-3.97777	-1.36477	-4.57489	-4.78672	-2.43382	-4.14807	4.64103	-4.4391	-2.87587	-4.35434	-0.533527	-0.64245	0.181087	0.780096	0.514663	-0.5442	-2.02548	2.90244	14.3683	4.92635	7.50343	9.55943	11.8425	9.92244	9.99505	7.08983	12.3269	11.4836	11.0672	7.46091	9.61363	6.28042	4.27862	5.57678	5.92066	2.85196	4.53688	2.66962	7.67289	9.23552	7.71208	3.08355	3.19254	5.68594	3.9136	2.87804	1.7599
	-3.18365	-6.10857	-6.92145	-2.77528	-4.49283	-3.23822	-2.37498	-3.98918	-5.24091	-2.74587	-5.48258	-2.09521	-1.64278	-0.891967	-0.686977	0.999813	-0.574974	0.118764	0.481277	-0.756192	1.02612	10.1179	11.9907	15.6166	13.3685	15.0952	14.4294	20.1281	21.1055	20.0153	15.7985	14.6433	15.5609	10.3661	12.6383	11.3783	13.7863	11.1639	10.7282	8.94334	11.9518	10.6124	7.13872	3.32602	2.91361	5.10225	1.41632	3.16942	2.87174
	8.37767	10.763	8.74023	10.1022	8.36333	9.65751	7.3439	9.96258	8.85381	7.46989	8.58855	1.94647	2.88911	0.564458	1.52047	1.08944	2.94274	1.15339	0.496744	2.0196	11.7532	16.2846	18.0277	23.786	26.4442	22.7557	26.1754	33.0003	37.8212	35.1848	30.7512	28.4574	27.6503	26.3807	24.4857	23.7426	24.1863	22.7506	20.7248	20.1807	10.2363	5.92056	9.14388	12.5674	-0.437021	2.49064	3.69197	5.43122	7.69045
	9.11519	5.15467	9.25771	6.23324	10.9743	12.192	10.6941	12.2292	11.8267	17.0408	8.75551	9.73777	7.20273	2.46097	3.95246	0.722687	-0.881181	1.47981	0.439095	-1.38383	4.38892	9.76802	16.6501	24.239	21.0045	27.3745	30.42	29.1571	35.5292	37.5021	26.513	30.939	28.9601	25.394	32.1037	28.5392	24.7499	25.7438	23.8092	22.4405	24.5054	21.5397	18.5643	14.072	14.3376	14.152	11.1329	12.1966	11.135
	-10.9034	-12.1902	-20.9079	-12.5972	-8.35065	-8.85389	-9.58413	-10.4936	-2.87625	-9.46647	-4.68104	-5.14094	-4.21675	-1.69252	-2.57723	0.268002	-1.69843	-2.05006	-2.95147	-0.412806	-2.34025	-1.93851	5.4173	11.575	1.49137	8.22311	15.1075	15.7435	16.6193	21.8617	8.38951	12.2188	12.8579	7.94893	3.1226	1.83428	3.72695	2.80377	0.176403	1.26609	9.89419	4.66376	13.3402	4.5412	4.59158	3.31238	3.08063	-1.5657	-0.877952
	-2.68071	-4.27111	-2.2607	18.4621	-7.43197	4.86479	-6.6252	-6.97971	6.53381	-4.58751	-8.6879	-2.83904	-2.24451	-0.57644	0.86989	-0.0108619	-2.73388	0.398323	0.997655	0.682527	-0.483574	3.97082	0.318072	4.49693	7.76054	8.07791	12.2955	7.91802	16.1352	8.64045	8.17509	6.4175	3.78835	4.10188	1.67216	3.24322	2.81921	2.6586	2.70789	1.77196	4.95174	1.18137	0.494556	0.919491	1.86331	1.10786	0.445904	2.51938	-0.0752115
	4.4746	3.45823	-1.12379	1.92902	0.94711	0.793796	2.20342	1.03411	2.24	3.09758	0.499027	0.0152096	-1.60512	-1.45989	-0.559508	1.90175	-1.63717	0.61169	0.918549	-0.673569	2.18606	8.46411	11.1709	12.1369	16.9902	20.763	25.7124	21.6502	29.0595	24.4617	23.3005	19.6464	18.2278	14.9356	17.0129	13.4806	12.7287	14.9848	13.0286	11.4403	15.7616	13.8946	8.71978	4.32385	6.17158	3.78155	1.39092	3.42816	1.00754
	-8.46829	-11.8276	-6.67007	-6.13837	-7.5797	-11.0703	-10.5328	-7.0379	-5.37723	-8.34598	-6.55499	-4.04001	-4.13881	-2.91602	-3.40632	-0.341229	0.508436	-2.46779	1.5626	2.40651	-8.60982	-1.92618	-2.82476	-0.631343	1.27325	1.92463	4.41414	36.5539	10.3436	7.63587	7.1632	9.52278	8.01858	3.95565	2.33027	2.24455	3.55777	2.3136	1.67026	1.05625	8.46482	7.29659	5.04007	3.85984	1.6474	1.389	1.08819	-0.34453	1.01044
	0.769807	4.10132	1.35326	3.92416	1.51074	4.57299	1.2755	3.55397	0.929755	-0.654803	1.38307	3.05422	0.67012	-0.0473254	2.30254	-2.6995	3.55214	-0.497458	1.8762	1.7257	4.38626	2.93156	13.2381	8.92784	13.4203	16.6055	18.7804	21.1437	18.3511	17.3383	15.1824	15.4339	18.0448	13.3314	13.7823	10.152	8.70219	11.1245	12.5891	12.2229	29.1253	18.6178	11.542	12.6402	10.2633	11.9657	8.66201	8.31849	6.73883
	3.21601	1.21719	2.60266	0.268467	2.04251	2.20981	1.65941	0.654426	0.721893	0.169506	0.18731	0.519757	-2.65774	-3.23692	-0.429071	-1.73258	-2.36872	-0.830066	-0.665376	0.560145	3.41967	9.59612	8.30898	13.0107	13.861	22.9569	18.9241	21.1456	21.0039	21.0487	17.0204	16.5316	15.5799	13.4174	14.9162	13.7602	17.0981	16.0967	13.736	12.2394	15.5986	10.6286	7.39851	5.03678	3.47665	3.37486	1.30913	2.01805	1.85453
	1.17582	-2.11935	-5.6228	-6.11375	-0.855364	-1.57411	-4.45203	-0.146196	0.624086	-4.11476	-0.833732	-2.1216	-1.64175	-0.464649	-0.482551	2.21062	-0.634367	-1.2009	3.53285	0.133861	1.83369	3.09969	-0.118295	1.8015	2.11859	5.71143	5.42904	2.05849	4.06672	1.51875	5.01959	0.709073	-0.482474	4.85547	3.07473	4.60344	2.33599	4.16974	2.10187	7.06757	9.6095	9.01872	6.73391	2.28118	4.82184	3.74302	1.88218	1.68978	1.54861
	0.919936	-7.58211	-8.81054	-5.70993	-4.35469	-9.82712	-5.7998	-10.1473	-5.29135	-7.2085	-6.16905	-4.57906	-3.16879	-2.41289	-1.19011	0.159232	-0.0661483	-1.05503	-1.62738	-0.290869	-5.72586	0.0220346	-1.93329	-4.39138	-2.33694	5.04793	-2.60489	0.980017	-0.900607	-1.59973	1.94682	-0.303377	-0.0981564	1.25167	-1.32357	-2.22872	-1.77246	-2.89542	-0.00685615	-0.830895	3.80471	6.29416	6.18998	3.0417	2.67211	3.75382	2.16933	1.00142	0.692398
	1.34096	1.33258	5.57141	3.93675	2.40289	6.80903	3.38911	6.04634	1.94757	5.20394	7.38347	4.70198	3.44619	2.89141	0.682107	1.31778	2.24989	1.98087	0.955007	2.3125	5.37449	3.92726	5.48631	9.62731	11.7578	9.49686	9.90733	8.01609	13.5878	13.9519	11.4355	7.77646	9.02251	3.63757	6.5081	8.50934	7.71081	8.28451	7.1578	6.17376	14.5926	16.2102	11.7365	5.32278	8.12509	7.49347	3.30893	3.55359	3.28
	0.731442	0.898284	-1.45155	0.33634	-1.46354	-3.62348	2.53712	-0.687413	0.667708	-0.489708	1.86646	-0.391747	-0.162079	-0.703703	0.76615	-1.03675	0.0819906	1.44276	0.310985	1.26402	1.29297	6.21111	9.93658	8.84839	10.6708	6.90888	10.003	8.83227	11.1296	13.4063	10.1832	8.49868	8.33991	8.31116	9.42982	6.56627	6.24502	5.07241	2.94366	4.71702	11.0522	8.03873	4.2113	4.19217	1.89951	2.19233	0.120507	1.26481	-0.37294
	-10.5976	-9.07787	-6.53474	-5.71636	-7.08093	-4.04691	-7.70289	-7.42949	-8.17366	-8.0544	-7.50751	-6.72275	-3.60549	-5.12391	-0.296706	-2.33093	-3.8289	-0.23869	-1.95304	-2.04495	2.29579	9.59003	6.8546	3.20289	1.66919	2.84566	7.50321	8.9568	6.14964	4.23376	1.84692	0.316036	1.78457	2.5688	1.75694	1.68238	0.780756	2.47717	4.59395	2.12767	2.04453	0.889597	1.52405	1.10932	2.68216	0.788954	1.64713	0.54784	-0.976986
	-7.90423	-10.1724	-7.89662	-5.09394	-6.07876	-10.1731	-7.33172	-9.49475	-4.67808	-7.7852	-6.39944	-7.04768	-3.64097	-3.82446	-2.76069	-1.77792	0.639046	-2.69675	-0.40034	-1.59631	-4.53541	-0.0223528	0.54925	-3.62914	-3.75151	0.597898	2.46312	6.26974	4.1675	2.61241	2.93622	8.18237	6.51817	2.1406	5.35074	1.65477	3.26522	2.05608	3.12458	2.01213	4.65335	6.63981	5.23127	2.59379	2.44131	2.33858	1.20253	0.885416	-0.0745812
	7.53521	5.34577	7.89374	5.82829	3.07595	6.39037	5.61211	4.60398	6.2192	5.29524	5.83618	4.20521	3.51593	1.02021	2.40368	0.849845	2.78798	-0.0868936	1.86449	-0.654289	8.99196	10.1294	9.15167	13.861	12.5661	10.5613	12.6292	12.8446	15.7445	13.2844	11.4593	15.9848	11.2795	13.022	12.5567	11.6128	8.27463	10.9703	10.9403	12.0311	10.5958	11.7399	5.78116	2.20397	3.0552	1.22862	-1.72093	2.71987	1.18593
Mean	-0.706928	-1.14952	-1.45587	0.5433	-0.159542	0.658109	-1.24033	-0.509263	0.761922	-0.56992	-0.491533	-0.668283	-0.265297	-0.680635	-0.0894546	-0.109579	-0.282702	-0.193847	-0.115779	0.271277	3.09012	7.35532	8.95707	11.5695	12.2041	13.0294	15.5179	17.5588	17.5058	17.1177	14.0331	13.7331	13.0671	11.4241	11.3362	10.2232	10.1295	10.0482	9.66445	8.94505	12.8881	10.5998	9.31723	6.57133	5.69662	5.63718	3.8199	3.77221	3.6207
Standard deviation	5.62209	6.49414	7.16936	6.65534	5.81062	6.80919	5.60977	6.32212	5.17962	6.59836	5.31832	4.043	3.05524	1.902	1.91231	1.64131	2.03022	1.37147	1.99247	1.42552	5.81759	5.73775	6.7537	8.70722	9.09786	7.67468	9.80411	10.7381	10.3245	11.8736	8.62643	8.60943	8.85006	8.33956	8.74657	8.17098	7.84398	7.94645	7.38881	6.93577	6.7777	5.4603	5.17362	4.93663	4.45802	4.64658	3.37512	3.71933	3.99699
SEM	1.1476	1.32561	1.46344	1.35852	1.18609	1.38992	1.14509	1.2905	1.05728	1.34688	1.0856	0.825274	0.623649	0.388244	0.390348	0.335031	0.414418	0.27995	0.406711	0.290983	1.18751	1.17121	1.37859	1.77735	1.85709	1.56659	2.00125	2.19191	2.10749	2.4237	1.76086	1.75739	1.80651	1.70231	1.78539	1.6679	1.60115	1.62206	1.50823	1.41576	1.38349	1.11458	1.05606	1.00769	0.90999	0.948479	0.688944	0.759205	0.815883
	Compensating for a rotated cursor (pink)
	Rotation 1																																								Rotation 2
	5.77043	-84.6226	12.2194	21.9029	-6.47723	-7.79038	-16.7284	25.1816	7.62646	16.8954	4.82041	23.7764	11.3466	38.9711	26.2759	48.6521	31.6646	48.6468	22.9748	38.1818	9.04766	41.2043	30.3853	39.9498	48.3378	52.262	48.9249	37.5761	38.0819	44.0963	53.3395	27.8567	50.4582	48.1664	52.5203	25.7658	46.0333	40.7304	38.4314	42.4288	38.8769	46.5531	41.3892	34.6718	32.2937	42.8518	44.4898	36.566	45.1508
	1.64813	10.5698	5.39737	-1.38665	71.1318	35.612	21.9332	18.6972	26.4707	41.3543	40.0129	30.029	13.0612	21.7318	46.6211	43.748	33.5971	35.7816	27.8935	48.1917	48.6072	28.017	50.4874	27.3923	36.6167	25.975	27.7615	37.3506	30.3959	30.0247	28.0441	31.5524	38.8027	30.9507	32.8509	34.2339	33.8945	35.6805	36.0651	39.6274	11.1879	24.3147	37.3819	37.7454	30.4391	29.1672	30.438	34.7601	24.7526
	20.5452	14.1254	13.8467	10.996	0.643033	5.87245	31.2843	42.8586	36.4343	23.7356	35.289	35.0929	32.6679	33.4041	39.3748	35.246	45.8432	43.6137	38.0572	33.202	35.3878	42.7329	47.5454	41.2041	45.7113	40.3821	40.712	38.831	39.088	38.2474	46.148	42.2916	41.4753	42.2816	45.5363	41.8554	46.7665	38.0729	38.7633	42.6377	34.4764	38.6708	36.714	36.729	41.8798	41.0927	41.8951	37.5157	40.7557
	2.6491	3.91256	-1.60007	20.1372	16.4838	13.8874	15.189	16.8419	15.4658	15.5398	16.6414	21.0601	17.6631	21.4036	18.7917	20.3941	20.0243	24.9023	19.7284	22.489	16.4004	18.255	25.9836	27.8462	23.3202	24.9062	30.2051	30.0065	28.1077	30.595	30.0642	32.1511	31.825	33.1018	33.6017	28.6347	34.8538	34.2874	33.8036	35.1824	5.92361	7.87406	11.5562	14.8444	10.6805	11.4744	20.1965	15.458	19.5293
	-36.8599	-20.8236	39.7539	46.9119	45.5261	41.5103	52.2374	42.8077	39.9121	48.8341	40.871	43.2578	45.6288	37.3733	50.5485	41.0354	37.6293	42.5957	42.5602	26.8866	34.7527	40.1594	44.2761	38.3558	42.0681	45.9691	43.8095	35.9801	34.9622	42.8357	38.4213	32.5409	44.0711	37.3842	44.1403	43.2969	42.0433	40.0316	44.9801	45.6461	40.9249	41.2546	40.5423	42.1858	43.5661	39.9155	46.3105	40.5936	40.7677
	2.87573	5.51973	13.5173	24.2447	32.9881	21.7619	16.5679	28.3004	24.6324	24.7217	26.9468	30.8701	24.019	27.0485	34.1691	28.6945	31.4358	23.9749	26.5385	25.501	31.6274	26.0246	30.5967	29.9123	30.7511	27.245	33.3357	29.7595	29.8621	33.6275	32.1651	37.0326	36.764	37.8186	32.0262	40.2615	39.3939	38.9081	34.2527	21.4628	9.08549	46.2922	-20.6852	11.8708	22.6588	26.3716	27.9893	32.2749	36.2257
	20.8293	11.1082	11.8651	27.5565	14.6071	6.31379	42.7429	27.1139	36.7222	25.6988	37.9248	31.6469	40.2952	43.7736	40.1302	40.0387	33.9997	44.4356	36.8427	46.929	29.6685	43.2307	43.0113	38.9559	40.4658	39.4087	39.2955	41.3914	40.7136	44.3004	39.5612	42.6447	38.363	42.1852	43.8673	37.4067	39.3688	44.3434	34.3931	40.5654	-5.80325	55.549	45.8437	38.9945	40.9237	47.0107	39.9901	45.577	50.4139
	2.83394	0.430114	4.51677	30.5294	37.0476	51.1941	40.5948	40.297	37.7286	37.8606	39.6503	41.5691	26.2671	30.2442	35.8854	51.2795	42.37	44.415	41.8369	44.7599	44.2042	44.3507	48.6596	42.727	38.9747	48.3135	48.3866	45.9272	43.4091	47.9882	49.0729	44.5136	45.9249	41.6303	45.1993	49.8899	42.3268	42.7198	46.3923	43.4104	42.1569	47.296	43.4973	43.7017	50.871	42.2259	50.3299	50.4904	44.4975
	7.01776	15.8837	5.7834	-7.19402	8.80087	12.7972	15.6362	13.1917	5.21365	16.2386	13.314	11.1487	10.5578	37.3205	38.0641	39.4086	40.0185	47.9703	45.4421	42.3732	30.1416	18.6043	35.004	45.2425	45.6886	48.0639	42.1816	45.9502	45.148	38.1039	48.3837	47.6269	40.975	24.3309	50.4402	50.615	42.8425	45.2986	33.4289	44.432	33.4995	21.2238	44.7742	43.9204	46.986	40.4583	43.6582	44.9786	32.4519
	-28.8536	2.27395	27.1136	34.1223	46.17	56.9395	39.2791	50.9718	44.6674	41.4542	39.1715	45.5318	43.3928	44.5277	46.684	41.7133	42.1741	41.5971	45.1081	44.9397	44.4009	46.2218	40.9578	43.5695	44.9491	41.2615	37.4874	41.7615	43.774	41.0497	45.7886	42.5716	44.5055	42.9411	42.4503	42.907	44.5802	43.8122	42.787	44.3415	18.6157	39.0797	30.6844	39.9552	39.6817	41.7459	37.6542	40.4166	41.9565
	-39.0051	26.2186	23.465	23.2978	17.6168	23.4662	38.8314	28.86	14.9926	24.0843	33.1776	23.7847	13.6567	18.3597	33.7857	29.5607	25.6346	29.2152	28.2727	28.0575	22.0416	33.5535	35.8779	28.6132	37.6858	35.1938	33.8435	33.5923	34.3098	35.2699	31.8119	38.051	37.8573	36.8886	37.0212	34.4949	37.9656	36.1776	37.3915	39.1408	9.43709	22.1345	20.4919	30.7364	36.3918	41.1478	29.1578	39.0141	36.181
	-0.0953542	21.0425	44.1182	6.10218	42.2833	29.6442	25.3482	29.2506	39.4152	12.0491	41.3392	29.9048	43.3704	39.2831	43.2106	44.1388	35.6708	31.0109	41.1228	28.7302	29.6015	34.2782	35.05	40.273	24.7143	39.8455	44.043	48.3274	41.5106	43.4713	26.8677	44.2815	45.4349	43.0979	37.7307	37.2185	33.1407	40.6357	44.3682	46.4136	27.8525	38.6816	37.5943	37.3632	40.513	40.3342	34.8944	36.8677	42.701
	-10.1076	30.9254	19.3575	-2.12219	5.39758	21.7905	30.7617	25.6372	42.0275	31.442	47.4753	48.5439	41.9433	40.7523	26.1287	19.8982	28.9717	31.6045	36.4547	26.5115	26.7165	21.753	33.6963	33.5071	39.5151	41.0987	42.1907	35.1818	37.3873	43.9355	36.6875	32.6403	40.7324	35.5958	45.1893	34.2386	39.5295	41.953	38.2857	36.2783	11.5246	39.8955	38.9919	33.5703	38.7365	33.3056	39.4942	40.4462	44.3011
	-12.4979	11.8305	16.6296	22.7672	25.6419	19.6434	20.2943	12.9285	20.943	16.4176	15.5714	28.1311	33.5109	29.3652	31.3137	31.1255	31.4093	24.2915	30.1811	28.167	33.4332	37.3434	39.1035	37.8403	38.2177	35.4983	34.9455	41.8658	34.341	34.9766	43.7755	43.0857	43.0266	42.1065	42.5638	40.7002	40.2905	38.4375	44.478	38.013	19.7246	31.2229	29.818	34.7753	37.868	39.4732	34.7607	44.2649	38.1354
	66.5304	-5.3826	-9.36599	-33.98	-6.21825	28.5941	12.5252	10.5047	22.4079	23.7683	59.6268	50.1971	29.7346	42.2667	47.6827	43.4923	33.8741	51.5658	35.8318	54.0928	36.8396	39.2471	37.218	38.4225	44.9304	37.3047	41.9541	40.0704	36.0903	37.2605	39.5198	38.3381	35.4078	35.9444	34.8013	40.3794	37.9309	40.0896	44.6014	40.9303	29.7913	28.6736	34.2553	39.1598	37.8789	34.2257	34.2197	41.0874	39.1132
	47.3361	-4.45958	7.363	10.3862	14.7303	8.21731	9.95064	6.40814	2.26508	12.7349	20.9412	16.7355	24.0416	-25.0461	30.3612	27.1661	31.5398	29.6905	26.8054	34.6201	25.2337	30.6508	38.833	38.8015	36.3282	35.7275	32.2416	34.6511	43.4053	32.4698	39.4566	35.9329	39.6101	38.6957	34.9857	38.2925	41.9066	35.8851	36.2222	37.4013	12.5353	25.3881	28.7046	39.9089	31.6563	33.7063	40.2744	37.8039	50.115
	47.9445	35.9859	8.1032	-6.52737	2.48434	13.5406	21.3853	9.88889	-22.758	-7.20676	11.5365	27.0999	11.2477	29.5326	53.1572	33.5063	29.7659	56.2346	64.005	46.3018	40.7356	45.7375	52.003	45.5295	56.8268	57.6603	38.0332	39.0884	44.8556	42.5514	46.426	40.3987	46.2447	42.4203	46.1419	41.5273	48.125	44.0223	45.5039	41.1212	38.9623	43.4396	34.6914	40.7962	41.75	38.5546	46.7688	37.4766	35.5798
	-0.954369	38.6306	49.7243	28.1558	5.77438	50.975	37.0569	49.8607	51.2835	51.3531	50.3532	48.8403	51.6117	54.4154	48.7503	25.9533	49.455	46.9418	44.4162	42.7609	41.2761	45.417	37.1095	21.1698	43.9577	48.3511	46.3246	47.9102	48.0384	22.4096	51.2357	48.2751	53.7708	47.2415	49.4634	44.1731	47.2728	44.4523	49.824	48.7259	36.7169	23.8326	40.9441	23.9727	45.857	47.5948	42.9216	46.1563	42.8747
	31.4564	-16.2743	27.56	-7.92453	-7.50391	-2.94015	4.17882	-28.4108	12.1076	-7.90665	25.7878	15.5255	41.9047	30.4136	26.6828	49.1253	45.1187	40.1055	44.9378	40.0499	45.3621	43.7317	41.1045	38.9089	38.3767	41.4755	41.9164	39.4662	34.5708	36.9989	44.1824	43.4263	47.9242	36.5076	43.3607	41.7911	42.5796	41.0517	36.1381	38.8351	33.3225	32.975	32.7762	34.3197	41.318	47.4929	37.4531	36.5776	34.5975
	-44.6737	3.60454	6.29217	4.61786	29.2651	31.4044	23.7383	31.6499	28.2823	24.6358	42.0161	43.2595	42.8007	37.789	39.6323	31.3243	38.7998	46.0201	31.4744	47.1498	47.3912	42.1337	39.008	38.412	43.8656	48.5506	48.5724	40.8223	35.6848	43.4371	43.3301	45.2602	39.1995	34.1161	46.028	42.9365	46.2239	46.1913	37.5109	42.1676	37.2057	36.7168	39.1022	41.3816	41.1769	34.5797	49.3065	44.4208	43.3009
	23.528	11.4731	35.1032	51.9842	41.7179	42.0695	43.3498	39.4446	44.6479	42.5315	43.4173	30.3616	32.5035	33.1096	39.7889	41.1751	36.5854	44.6189	41.8065	37.7752	36.6067	49.3732	55.8028	33.2862	41.4489	55.2442	39.1726	38.3259	41.2812	48.6341	45.2229	38.3275	41.3333	46.2698	38.5315	43.0793	40.9052	42.0405	43.5282	45.3743	33.3777	36.9306	46.3533	38.0968	41.781	42.2284	44.9862	41.2093	46.3457
	6.95021	-86.8583	4.74135	17.7967	-8.81379	-50.3776	-28.7081	35.9878	74.3135	58.2458	45.1394	-37.0902	2.36778	48.3597	49.7238	39.3501	45.9545	38.7909	43.8537	45.6597	25.8792	47.4254	46.9565	41.9498	45.0406	44.3766	50.8831	47.1897	52.6981	48.5029	49.8843	53.6359	52.0183	48.7035	52.7173	50.09	46.6512	38.5333	50.1509	52.1731	47.0698	45.0114	45.8903	45.7031	45.0354	41.4949	42.2024	47.4153	44.3844
	14.4528	90.2109	-65.0243	-15.6272	41.11	9.84148	5.77735	0.158141	15.1288	17.5202	13.0028	21.8341	27.0418	29.9402	39.9506	31.4582	27.3781	40.8183	12.3216	16.112	15.5015	30.4896	35.3577	42.345	34.7599	39.2906	44.7661	43.9449	49.3711	37.4807	34.3815	29.8925	28.2794	38.9036	42.2991	33.2998	33.6596	46.0189	43.8973	29.2634	32.695	37.0106	39.6477	41.0379	44.6369	39.9964	48.9786	-8.77209	45.2684
	24.1404	48.7114	48.1417	45.3616	40.1829	38.1064	40.7478	45.268	40.7607	40.3243	40.4406	41.8648	45.796	41.7587	40.0426	43.9237	44.4324	49.274	45.7034	42.6371	40.4959	40.5759	43.0793	42.4609	39.6536	42.5667	44.4085	38.8023	40.8387	39.952	40.6205	41.4826	43.8662	37.2205	40.1032	42.7871	39.8197	39.5858	42.4159	44.607	41.0078	46.5392	41.8081	46.3523	43.4922	45.0627	47.0021	40.1463	39.1322
Mean	6.39421	6.83483	14.5259	14.6712	21.2746	20.9197	22.6656	25.1541	27.5288	26.3469	32.6861	29.2906	29.4346	32.7541	38.6148	36.7253	35.9728	39.9215	36.4237	37.17	32.973	37.1046	40.2961	37.3615	40.0919	41.4988	40.6415	39.7405	39.4969	39.0925	41.0163	39.7421	41.9946	39.3543	42.2321	39.9948	41.171	40.79	40.7339	40.8408	26.6736	35.69	34.282	36.3247	38.6697	38.3963	39.8072	37.6144	39.9388
Standard deviation	27.4254	36.5578	23.2468	21.0011	21.4503	22.9602	19.2008	18.2264	19.9158	16.7021	14.3708	18.0211	14.0382	15.0798	8.93807	8.77736	7.39329	9.12256	10.9342	9.88211	10.5067	9.23637	7.35815	6.3384	7.19667	8.44724	6.2127	5.15283	6.25967	6.43698	7.52129	6.41648	5.99304	5.72914	6.0483	6.16931	4.47917	3.40708	5.08522	6.28834	14.2862	10.8865	14.2874	8.62324	8.46762	7.85567	7.59794	11.9477	7.17998
SEM	5.5982	7.46233	4.74524	4.28684	4.37852	4.68673	3.91934	3.72044	4.06529	3.40929	2.93343	3.67853	2.86553	3.07815	1.82448	1.79167	1.50915	1.86213	2.23193	2.01718	2.14468	1.88537	1.50198	1.29382	1.46901	1.72428	1.26816	1.05182	1.27775	1.31394	1.53528	1.30976	1.22332	1.16946	1.2346	1.2593	0.914308	0.695468	1.03802	1.2836	2.91615	2.22221	2.91641	1.76021	1.72845	1.60353	1.55092	2.43881	1.46561
[truncated: 51 more columns]

## Sheet: Figure 1C
Experiment 1: Hand angle time courses
	Rotation 1
	5.77043	-84.6226	12.2194	21.9029	-6.47723	-7.79038	-16.7284	25.1816	7.62646	16.8954	4.82041	23.7764	11.3466	38.9711	26.2759	48.6521	31.6646	48.6468	22.9748	38.1818	9.04766	41.2043	30.3853	39.9498	48.3378	52.262	48.9249	37.5761	38.0819	44.0963	53.3395	27.8567	50.4582	48.1664	52.5203	25.7658	46.0333	40.7304	38.4314	42.4288
	1.64813	10.5698	5.39737	-1.38665	71.1318	35.612	21.9332	18.6972	26.4707	41.3543	40.0129	30.029	13.0612	21.7318	46.6211	43.748	33.5971	35.7816	27.8935	48.1917	48.6072	28.017	50.4874	27.3923	36.6167	25.975	27.7615	37.3506	30.3959	30.0247	28.0441	31.5524	38.8027	30.9507	32.8509	34.2339	33.8945	35.6805	36.0651	39.6274
	20.5452	14.1254	13.8467	10.996	0.643033	5.87245	31.2843	42.8586	36.4343	23.7356	35.289	35.0929	32.6679	33.4041	39.3748	35.246	45.8432	43.6137	38.0572	33.202	35.3878	42.7329	47.5454	41.2041	45.7113	40.3821	40.712	38.831	39.088	38.2474	46.148	42.2916	41.4753	42.2816	45.5363	41.8554	46.7665	38.0729	38.7633	42.6377
	2.6491	3.91256	-1.60007	20.1372	16.4838	13.8874	15.189	16.8419	15.4658	15.5398	16.6414	21.0601	17.6631	21.4036	18.7917	20.3941	20.0243	24.9023	19.7284	22.489	16.4004	18.255	25.9836	27.8462	23.3202	24.9062	30.2051	30.0065	28.1077	30.595	30.0642	32.1511	31.825	33.1018	33.6017	28.6347	34.8538	34.2874	33.8036	35.1824
	-36.8599	-20.8236	39.7539	46.9119	45.5261	41.5103	52.2374	42.8077	39.9121	48.8341	40.871	43.2578	45.6288	37.3733	50.5485	41.0354	37.6293	42.5957	42.5602	26.8866	34.7527	40.1594	44.2761	38.3558	42.0681	45.9691	43.8095	35.9801	34.9622	42.8357	38.4213	32.5409	44.0711	37.3842	44.1403	43.2969	42.0433	40.0316	44.9801	45.6461
	2.87573	5.51973	13.5173	24.2447	32.9881	21.7619	16.5679	28.3004	24.6324	24.7217	26.9468	30.8701	24.019	27.0485	34.1691	28.6945	31.4358	23.9749	26.5385	25.501	31.6274	26.0246	30.5967	29.9123	30.7511	27.245	33.3357	29.7595	29.8621	33.6275	32.1651	37.0326	36.764	37.8186	32.0262	40.2615	39.3939	38.9081	34.2527	21.4628
	20.8293	11.1082	11.8651	27.5565	14.6071	6.31379	42.7429	27.1139	36.7222	25.6988	37.9248	31.6469	40.2952	43.7736	40.1302	40.0387	33.9997	44.4356	36.8427	46.929	29.6685	43.2307	43.0113	38.9559	40.4658	39.4087	39.2955	41.3914	40.7136	44.3004	39.5612	42.6447	38.363	42.1852	43.8673	37.4067	39.3688	44.3434	34.3931	40.5654
	2.83394	0.430114	4.51677	30.5294	37.0476	51.1941	40.5948	40.297	37.7286	37.8606	39.6503	41.5691	26.2671	30.2442	35.8854	51.2795	42.37	44.415	41.8369	44.7599	44.2042	44.3507	48.6596	42.727	38.9747	48.3135	48.3866	45.9272	43.4091	47.9882	49.0729	44.5136	45.9249	41.6303	45.1993	49.8899	42.3268	42.7198	46.3923	43.4104
	7.01776	15.8837	5.7834	-7.19402	8.80087	12.7972	15.6362	13.1917	5.21365	16.2386	13.314	11.1487	10.5578	37.3205	38.0641	39.4086	40.0185	47.9703	45.4421	42.3732	30.1416	18.6043	35.004	45.2425	45.6886	48.0639	42.1816	45.9502	45.148	38.1039	48.3837	47.6269	40.975	24.3309	50.4402	50.615	42.8425	45.2986	33.4289	44.432
	-28.8536	2.27395	27.1136	34.1223	46.17	56.9395	39.2791	50.9718	44.6674	41.4542	39.1715	45.5318	43.3928	44.5277	46.684	41.7133	42.1741	41.5971	45.1081	44.9397	44.4009	46.2218	40.9578	43.5695	44.9491	41.2615	37.4874	41.7615	43.774	41.0497	45.7886	42.5716	44.5055	42.9411	42.4503	42.907	44.5802	43.8122	42.787	44.3415
	-39.0051	26.2186	23.465	23.2978	17.6168	23.4662	38.8314	28.86	14.9926	24.0843	33.1776	23.7847	13.6567	18.3597	33.7857	29.5607	25.6346	29.2152	28.2727	28.0575	22.0416	33.5535	35.8779	28.6132	37.6858	35.1938	33.8435	33.5923	34.3098	35.2699	31.8119	38.051	37.8573	36.8886	37.0212	34.4949	37.9656	36.1776	37.3915	39.1408
	-0.0953542	21.0425	44.1182	6.10218	42.2833	29.6442	25.3482	29.2506	39.4152	12.0491	41.3392	29.9048	43.3704	39.2831	43.2106	44.1388	35.6708	31.0109	41.1228	28.7302	29.6015	34.2782	35.05	40.273	24.7143	39.8455	44.043	48.3274	41.5106	43.4713	26.8677	44.2815	45.4349	43.0979	37.7307	37.2185	33.1407	40.6357	44.3682	46.4136
	-10.1076	30.9254	19.3575	-2.12219	5.39758	21.7905	30.7617	25.6372	42.0275	31.442	47.4753	48.5439	41.9433	40.7523	26.1287	19.8982	28.9717	31.6045	36.4547	26.5115	26.7165	21.753	33.6963	33.5071	39.5151	41.0987	42.1907	35.1818	37.3873	43.9355	36.6875	32.6403	40.7324	35.5958	45.1893	34.2386	39.5295	41.953	38.2857	36.2783
	-12.4979	11.8305	16.6296	22.7672	25.6419	19.6434	20.2943	12.9285	20.943	16.4176	15.5714	28.1311	33.5109	29.3652	31.3137	31.1255	31.4093	24.2915	30.1811	28.167	33.4332	37.3434	39.1035	37.8403	38.2177	35.4983	34.9455	41.8658	34.341	34.9766	43.7755	43.0857	43.0266	42.1065	42.5638	40.7002	40.2905	38.4375	44.478	38.013
	66.5304	-5.3826	-9.36599	-33.98	-6.21825	28.5941	12.5252	10.5047	22.4079	23.7683	59.6268	50.1971	29.7346	42.2667	47.6827	43.4923	33.8741	51.5658	35.8318	54.0928	36.8396	39.2471	37.218	38.4225	44.9304	37.3047	41.9541	40.0704	36.0903	37.2605	39.5198	38.3381	35.4078	35.9444	34.8013	40.3794	37.9309	40.0896	44.6014	40.9303
	47.3361	-4.45958	7.363	10.3862	14.7303	8.21731	9.95064	6.40814	2.26508	12.7349	20.9412	16.7355	24.0416	-25.0461	30.3612	27.1661	31.5398	29.6905	26.8054	34.6201	25.2337	30.6508	38.833	38.8015	36.3282	35.7275	32.2416	34.6511	43.4053	32.4698	39.4566	35.9329	39.6101	38.6957	34.9857	38.2925	41.9066	35.8851	36.2222	37.4013
	47.9445	35.9859	8.1032	-6.52737	2.48434	13.5406	21.3853	9.88889	-22.758	-7.20676	11.5365	27.0999	11.2477	29.5326	53.1572	33.5063	29.7659	56.2346	64.005	46.3018	40.7356	45.7375	52.003	45.5295	56.8268	57.6603	38.0332	39.0884	44.8556	42.5514	46.426	40.3987	46.2447	42.4203	46.1419	41.5273	48.125	44.0223	45.5039	41.1212
	-0.954369	38.6306	49.7243	28.1558	5.77438	50.975	37.0569	49.8607	51.2835	51.3531	50.3532	48.8403	51.6117	54.4154	48.7503	25.9533	49.455	46.9418	44.4162	42.7609	41.2761	45.417	37.1095	21.1698	43.9577	48.3511	46.3246	47.9102	48.0384	22.4096	51.2357	48.2751	53.7708	47.2415	49.4634	44.1731	47.2728	44.4523	49.824	48.7259
	31.4564	-16.2743	27.56	-7.92453	-7.50391	-2.94015	4.17882	-28.4108	12.1076	-7.90665	25.7878	15.5255	41.9047	30.4136	26.6828	49.1253	45.1187	40.1055	44.9378	40.0499	45.3621	43.7317	41.1045	38.9089	38.3767	41.4755	41.9164	39.4662	34.5708	36.9989	44.1824	43.4263	47.9242	36.5076	43.3607	41.7911	42.5796	41.0517	36.1381	38.8351
	-44.6737	3.60454	6.29217	4.61786	29.2651	31.4044	23.7383	31.6499	28.2823	24.6358	42.0161	43.2595	42.8007	37.789	39.6323	31.3243	38.7998	46.0201	31.4744	47.1498	47.3912	42.1337	39.008	38.412	43.8656	48.5506	48.5724	40.8223	35.6848	43.4371	43.3301	45.2602	39.1995	34.1161	46.028	42.9365	46.2239	46.1913	37.5109	42.1676
	23.528	11.4731	35.1032	51.9842	41.7179	42.0695	43.3498	39.4446	44.6479	42.5315	43.4173	30.3616	32.5035	33.1096	39.7889	41.1751	36.5854	44.6189	41.8065	37.7752	36.6067	49.3732	55.8028	33.2862	41.4489	55.2442	39.1726	38.3259	41.2812	48.6341	45.2229	38.3275	41.3333	46.2698	38.5315	43.0793	40.9052	42.0405	43.5282	45.3743
	6.95021	-86.8583	4.74135	17.7967	-8.81379	-50.3776	-28.7081	35.9878	74.3135	58.2458	45.1394	-37.0902	2.36778	48.3597	49.7238	39.3501	45.9545	38.7909	43.8537	45.6597	25.8792	47.4254	46.9565	41.9498	45.0406	44.3766	50.8831	47.1897	52.6981	48.5029	49.8843	53.6359	52.0183	48.7035	52.7173	50.09	46.6512	38.5333	50.1509	52.1731
	14.4528	90.2109	-65.0243	-15.6272	41.11	9.84148	5.77735	0.158141	15.1288	17.5202	13.0028	21.8341	27.0418	29.9402	39.9506	31.4582	27.3781	40.8183	12.3216	16.112	15.5015	30.4896	35.3577	42.345	34.7599	39.2906	44.7661	43.9449	49.3711	37.4807	34.3815	29.8925	28.2794	38.9036	42.2991	33.2998	33.6596	46.0189	43.8973	29.2634
	24.1404	48.7114	48.1417	45.3616	40.1829	38.1064	40.7478	45.268	40.7607	40.3243	40.4406	41.8648	45.796	41.7587	40.0426	43.9237	44.4324	49.274	45.7034	42.6371	40.4959	40.5759	43.0793	42.4609	39.6536	42.5667	44.4085	38.8023	40.8387	39.952	40.6205	41.4826	43.8662	37.2205	40.1032	42.7871	39.8197	39.5858	42.4159	44.607
Mean	6.39421	6.83483	14.5259	14.6712	21.2746	20.9197	22.6656	25.1541	27.5288	26.3469	32.6861	29.2906	29.4346	32.7541	38.6148	36.7253	35.9728	39.9215	36.4237	37.17	32.973	37.1046	40.2961	37.3615	40.0919	41.4988	40.6415	39.7405	39.4969	39.0925	41.0163	39.7421	41.9946	39.3543	42.2321	39.9948	41.171	40.79	40.7339	40.8408
Standard deviation	27.4254	36.5578	23.2468	21.0011	21.4503	22.9602	19.2008	18.2264	19.9158	16.7021	14.3708	18.0211	14.0382	15.0798	8.93807	8.77736	7.39329	9.12256	10.9342	9.88211	10.5067	9.23637	7.35815	6.3384	7.19667	8.44724	6.2127	5.15283	6.25967	6.43698	7.52129	6.41648	5.99304	5.72914	6.0483	6.16931	4.47917	3.40708	5.08522	6.28834
SEM	5.5982	7.46233	4.74524	4.28684	4.37852	4.68673	3.91934	3.72044	4.06529	3.40929	2.93343	3.67853	2.86553	3.07815	1.82448	1.79167	1.50915	1.86213	2.23193	2.01718	2.14468	1.88537	1.50198	1.29382	1.46901	1.72428	1.26816	1.05182	1.27775	1.31394	1.53528	1.30976	1.22332	1.16946	1.2346	1.2593	0.914308	0.695468	1.03802	1.2836
	Rotation 2
	38.8769	46.5531	41.3892	34.6718	32.2937	42.8518	44.4898	36.566	45.1508	33.4637	36.832	35.1882	44.7034	36.0235	37.6075	39.7042	42.6305	34.3628	39.2747	26.1882	43.8908	39.5623	39.1744	50.4151	47.1014	37.6571	39.0419	36.0871	43.3786	32.9792	46.1717	43.9637	41.2351	39.4505	41.5483	39.6107	51.3867	36.907	44.8084	32.613
	11.1879	24.3147	37.3819	37.7454	30.4391	29.1672	30.438	34.7601	24.7526	29.0313	34.5744	34.452	33.1591	27.8685	34.9627	29.7097	35.539	28.9783	32.8652	34.2671	22.9082	42.4778	34.5931	33.384	34.0718	31.5603	36.4156	29.1876	35.3583	12.0232	34.1397	39.0567	41.3719	35.0868	30.613	34.0159	33.9967	30.5337	37.5613	34.2276
	34.4764	38.6708	36.714	36.729	41.8798	41.0927	41.8951	37.5157	40.7557	40.0672	37.6898	44.014	40.6795	30.2565	38.0402	39.909	42.9879	44.9386	37.4869	42.9619	38.4902	43.6375	36.3379	40.2907	38.3474	41.4138	38.8139	34.5264	43.7235	43.88	28.3953	44.533	43.2327	42.3754	44.3029	43.6625	40.0647	44.8989	37.9439	46.554
	5.92361	7.87406	11.5562	14.8444	10.6805	11.4744	20.1965	15.458	19.5293	21.5008	15.9439	19.9662	25.9331	19.2385	25.192	25.0785	21.7853	22.634	33.1591	26.6402	18.4631	19.7312	27.5423	22.9319	31.4408	28.4066	28.0408	27.4549	29.2217	30.9664	32.7005	30.5553	32.6845	32.9185	27.3579	35.1966	33.4731	34.2222	36.5866	36.0824
	40.9249	41.2546	40.5423	42.1858	43.5661	39.9155	46.3105	40.5936	40.7677	49.5675	44.5425	42.5502	44.3919	43.4125	44.7372	39.7408	43.5927	42.8572	43.4488	43.2784	41.2778	43.7604	34.901	41.807	47.5394	33.2678	39.4852	42.5487	46.7513	39.0319	43.4581	40.2967	48.0097	40.6478	43.4334	44.2728	43.137	46.408	34.3495	44.5348
	9.08549	46.2922	-20.6852	11.8708	22.6588	26.3716	27.9893	32.2749	36.2257	33.1798	25.1803	31.7716	33.9895	30.6273	27.917	33.8628	34.2184	29.3247	34.1426	32.7588	23.8155	28.2298	32.8674	32.3153	35.1768	35.7395	31.1129	37.5517	38.4104	38.0589	34.2981	38.592	35.7816	35.7429	38.2419	38.3159	39.3854	37.7864	35.5704	35.2148
	-5.80325	55.549	45.8437	38.9945	40.9237	47.0107	39.9901	45.577	50.4139	44.8327	39.9708	26.5018	49.5118	40.9833	42.714	37.6256	43.2387	37.9155	45.1366	43.6369	42.6774	33.3761	40.5844	42.4457	32.1303	48.8202	42.0825	41.2428	43.1996	44.389	39.1701	33.4069	41.198	46.4986	44.9244	39.8502	43.5557	44.5097	40.9093	44.615
	42.1569	47.296	43.4973	43.7017	50.871	42.2259	50.3299	50.4904	44.4975	45.4219	40.5444	45.4823	36.8447	40.3386	41.4639	44.8757	42.5141	48.4412	42.5733	45.9361	37.7736	41.4828	39.5321	36.2295	46.0049	43.0912	43.6903	33.8665	42.2551	43.091	42.7224	42.2489	39.7645	47.1128	40.6186	35.5204	40.8116	43.1458	42.4863	43.1755
	33.4995	21.2238	44.7742	43.9204	46.986	40.4583	43.6582	44.9786	32.4519	44.4667	47.0973	40.8577	37.1169	43.3815	36.1619	45.79	37.2485	48.9837	39.7574	33.6182	41.842	31.2342	36.9625	43.4791	45.1517	50.4665	56.1116	52.5777	49.041	53.6282	54.8114	55.1728	39.9416	51.7861	48.2592	49.5443	47.7957	55.136	42.4044	41.7829
	18.6157	39.0797	30.6844	39.9552	39.6817	41.7459	37.6542	40.4166	41.9565	41.2069	41.2734	37.5535	42.7419	42.5694	42.6007	38.7088	41.0554	38.3529	42.0204	39.394	46.9825	39.2522	39.2098	36.5203	44.3707	39.4868	44.1584	46.0107	43.3138	42.5384	40.6802	44.5977	41.1179	37.5943	42.5707	39.0241	41.9124	42.4848	48.6936	41.6104
	9.43709	22.1345	20.4919	30.7364	36.3918	41.1478	29.1578	39.0141	36.181	35.2046	35.5119	39.0019	41.3231	36.6722	39.1698	38.6463	36.3967	39.6205	40.3502	41.3348	26.8361	33.7589	33.229	37.8823	38.3586	39.4352	36.957	40.0382	40.8689	37.5992	44.3244	38.5686	41.5189	33.5255	39.0684	41.1101	40.4688	39.0226	43.1687	38.3756
	27.8525	38.6816	37.5943	37.3632	40.513	40.3342	34.8944	36.8677	42.701	32.3133	39.0036	44.3913	36.569	38.7695	34.9152	44.8028	37.8016	37.0083	39.5396	41.348	34.6596	39.2396	35.7312	22.5011	30.3667	37.676	32.7433	42.7784	42.526	38.6015	38.2131	39.9684	39.0136	39.0661	37.4241	42.3734	33.5524	36.9368	38.3867	33.5665
	11.5246	39.8955	38.9919	33.5703	38.7365	33.3056	39.4942	40.4462	44.3011	33.7965	38.8999	44.386	39.2412	38.2735	40.2175	41.7894	42.7869	37.7124	38.8436	42.1233	39.4073	39.63	43.599	44.3551	37.4063	43.0712	28.5814	42.9214	39.0752	41.705	47.8314	36.0181	37.0508	40.1198	47.589	34.4416	37.7478	36.7343	42.9295	45.1214
	19.7246	31.2229	29.818	34.7753	37.868	39.4732	34.7607	44.2649	38.1354	38.1364	45.5868	39.4758	42.2089	38.0912	44.8428	37.1329	33.6226	31.7225	31.5911	31.3094	27.3871	34.3396	38.639	43.7965	41.953	39.5516	37.2261	43.0551	41.305	41.0698	31.0048	37.806	45.2574	37.7637	41.76	42.7962	44.8925	40.0463	43.1809	43.9698
	29.7913	28.6736	34.2553	39.1598	37.8789	34.2257	34.2197	41.0874	39.1132	44.1757	37.8137	40.657	37.2947	34.5145	41.1557	48.6568	40.413	35.7334	50.1614	51.2772	40.2181	37.5334	40.0174	42.7133	38.0258	45.2279	34.7939	34.3259	45.5215	56.6839	45.3681	40.3154	42.3031	42.5634	38.0558	45.5816	46.9869	39.4523	39.6646	45.9723
	12.5353	25.3881	28.7046	39.9089	31.6563	33.7063	40.2744	37.8039	50.115	40.4108	36.9383	28.9018	36.1091	41.2692	33.7424	32.0073	27.9507	38.9599	42.1889	39.6971	30.4349	33.6948	41.1904	42.8829	35.3634	39.1659	32.2337	41.0901	42.1237	32.9305	31.4001	34.6701	45.9913	36.6654	35.0025	39.3313	34.4078	39.2965	37.9431	38.9075
	38.9623	43.4396	34.6914	40.7962	41.75	38.5546	46.7688	37.4766	35.5798	37.9198	42.1542	34.4086	43.0324	33.2479	38.1046	37.2489	34.006	30.4298	32.6888	41.089	28.8252	34.2338	39.7854	34.6975	29.9436	43.0337	33.2404	33.4369	38.3138	36.7654	36.1741	38.1429	39.7557	38.0025	36.5275	44.8365	40.5771	37.4728	38.1714	40.2437
	36.7169	23.8326	40.9441	23.9727	45.857	47.5948	42.9216	46.1563	42.8747	47.867	42.6903	45.3816	46.9999	45.3095	46.3876	48.1575	43.0721	49.8394	46.7597	47.4941	44.3995	44.5146	46.0533	45.8448	44.4842	43.2793	47.0628	45.5963	46.1635	42.3105	46.7709	34.7659	42.8392	48.4645	46.0403	42.7317	53.4651	42.6861	46.6706	42.4233
	33.3225	32.975	32.7762	34.3197	41.318	47.4929	37.4531	36.5776	34.5975	32.9804	32.9686	32.5882	36.8053	36.1431	35.7266	34.4489	32.461	34.341	33.8818	33.5353	29.7513	40.0046	33.0867	35.0455	47.614	37.8638	35.2175	37.2079	37.1261	32.6475	36.3756	35.6433	37.0521	38.7451	37.2025	33.5415	30.8443	36.2156	30.8669	43.5525
	37.2057	36.7168	39.1022	41.3816	41.1769	34.5797	49.3065	44.4208	43.3009	41.6074	42.6218	46.0831	44.1414	46.8618	46.9244	40.5216	38.3022	40.2824	41.9079	39.9619	41.5299	37.4999	42.9727	42.2128	43.1472	46.8044	44.9923	31.9408	39.2969	37.5257	44.8819	45.5677	40.3535	49.3791	45.1781	41.4252	42.8141	36.9651	43.4374	43.5718
	33.3777	36.9306	46.3533	38.0968	41.781	42.2284	44.9862	41.2093	46.3457	42.9834	38.651	40.1514	47.1792	45.7593	42.5338	35.8326	44.7324	45.095	39.4347	42.7623	37.705	43.2059	40.1046	44.5868	38.8528	41.044	41.6884	41.5238	43.8427	41.0069	35.7646	44.5819	38.8959	47.1258	42.1266	41.2822	43.3054	39.1388	46.6882	38.6993
	47.0698	45.0114	45.8903	45.7031	45.0354	41.4949	42.2024	47.4153	44.3844	36.9238	41.2172	33.9806	45.4422	51.1912	49.5113	49.1721	43.0755	43.213	49.0612	46.4056	36.4986	47.3815	38.2242	43.9795	49.5244	49.2681	48.4539	48.1985	48.6895	50.3366	47.0244	50.4222	39.0867	42.992	41.5057	48.0193	46.6212	41.2208	41.0687	37.8083
	32.695	37.0106	39.6477	41.0379	44.6369	39.9964	48.9786	-8.77209	45.2684	36.7494	52.8212	30.4783	54.35	30.1055	43.7206	42.0231	37.6243	34.3785	45.6329	46.9165	44.1594	29.1212	44.0136	40.2181	39.6204	45.5399	44.5969	42.3305	43.2655	41.2644	42.9538	47.1447	42.6563	39.8714	45.5539	44.8838	42.8274	42.9242	39.0024	35.2885
	41.0078	46.5392	41.8081	46.3523	43.4922	45.0627	47.0021	40.1463	39.1322	42.6707	42.7362	47.0172	42.0715	39.4485	39.3176	40.6939	43.8107	40.1509	38.4923	39.5416	40.8071	43.4694	38.4786	44.2352	52.2815	47.4166	46.8348	41.5863	45.2367	43.6796	44.454	39.5832	41.912	41.9316	43.7506	46.7057	47.1057	42.5476	42.2691	37.0284
Mean	26.6736	35.69	34.282	36.3247	38.6697	38.3963	39.8072	37.6144	39.9388	38.6032	38.886	37.7183	40.91	37.9315	39.4861	39.4225	38.3694	38.1365	40.0166	39.7282	35.8642	37.5155	38.2013	39.3654	40.3449	41.1786	39.3157	39.4618	42.0004	39.7797	40.3787	40.6509	40.751	41.0596	40.7773	41.1697	41.714	40.2788	40.6151	40.2058
Standard deviation	14.2862	10.8865	14.2874	8.62324	8.46762	7.85567	7.59794	11.9477	7.17998	6.48219	7.21515	7.01353	6.03403	7.0654	5.74704	5.93216	5.6885	6.81293	5.2127	6.48949	7.88664	6.36214	4.18772	6.74714	6.41333	5.62333	6.89669	6.05118	4.40232	8.57769	6.5593	5.63769	3.29064	5.12245	5.10974	4.46915	5.76072	4.85606	4.20435	4.26055
SEM	2.91615	2.22221	2.91641	1.76021	1.72845	1.60353	1.55092	2.43881	1.46561	1.32317	1.47279	1.43163	1.23169	1.44222	1.17311	1.2109	1.16116	1.39068	1.06404	1.32466	1.60985	1.29867	0.854816	1.37725	1.30912	1.14786	1.40778	1.23519	0.89862	1.75091	1.33891	1.15079	0.6717	1.04562	1.04302	0.912262	1.1759	0.991238	0.858209	0.86968

## Sheet: Figure 1D
Experiment 1: Hand angle time courses
	FB Baseline										Probe 1										No FB Aftereffect 1
	0.778336	-1.20308	1.84279	-1.11643	-0.202748	-1.7195	0.472563	-0.515738	-3.06158	0.88716	-4.7998	7.77137	7.04734	9.61299	22.4539	15.2382	11.2748	31.4924	13.7692	16.4921	13.2886	15.0249	8.76344	8.48279	9.78388	11.3134	6.82869	8.8443	9.90881	10.0524
	-1.4397	-0.206037	0.297589	-0.157579	1.71158	-1.4497	-1.82242	1.85695	-4.89758	-0.595079	11.9928	13.2355	14.542	27.3739	25.9559	21.2046	31.4758	28.8194	30.23	39.1074	28.7881	22.3301	28.7898	27.5365	22.9584	24.2265	24.2528	22.8828	21.8001	18.8548
	-4.98793	-2.29991	-1.33615	-1.19383	-1.51797	1.47164	-3.82862	-1.07458	1.36544	-0.242683	1.29337	5.32994	8.43362	12.5013	9.31408	7.5662	7.66159	6.58066	8.40807	5.58049	9.60558	9.86986	7.91025	4.39141	6.4134	4.92344	7.57586	4.29998	7.35596	4.4962
	3.15085	-2.19286	0.406799	0.424794	-3.55964	-4.17402	-1.37341	-1.56401	-2.8088	-0.710152	3.54208	10.9139	22.731	17.8897	21.8479	21.178	30.4049	31.4277	26.5705	36.2972	25.0127	24.258	26.415	26.2897	23.422	21.2092	19.2216	21.5219	20.9889	18.6812
	-3.6684	-2.18195	-2.92116	0.843886	-1.23673	1.44589	-1.57402	-0.394559	1.37981	-1.50265	7.40118	7.49658	8.40475	13.2737	7.34794	12.5896	15.2933	13.9828	16.8674	18.477	10.3372	12.8326	9.75242	11.1204	8.61577	5.90154	7.22473	8.49657	4.67166	3.90193
	6.09624	2.65636	2.37511	1.26077	0.046469	0.567937	2.01311	-0.6611	0.348007	0.215259	8.91725	16.8103	16.1186	21.5034	25.2561	20.5842	29.754	27.8497	33.1738	30.608	26.4631	27.2023	22.8835	20.506	20.3081	18.1897	19.7341	16.7896	16.5611	16.5606
	2.96635	4.5404	4.50212	0.659264	2.3229	0.858345	0.474853	2.18294	1.08365	2.26431	6.19351	19.8181	17.9652	23.4744	20.5725	19.4762	24.982	19.7698	18.8809	11.6833	15.1116	15.6399	14.4289	13.9519	16.8713	13.2407	14.1552	15.6943	16.0977	14.6044
	-2.87587	-4.35434	-0.533527	-0.64245	0.181087	0.780096	0.514663	-0.5442	-2.02548	2.90244	14.3683	4.92635	7.50343	9.55943	11.8425	9.92244	9.99505	7.08983	12.3269	11.4836	11.0672	7.46091	9.61363	6.28042	4.27862	5.57678	5.92066	2.85196	4.53688	2.66962
	-5.48258	-2.09521	-1.64278	-0.891967	-0.686977	0.999813	-0.574974	0.118764	0.481277	-0.756192	1.02612	10.1179	11.9907	15.6166	13.3685	15.0952	14.4294	20.1281	21.1055	20.0153	15.7985	14.6433	15.5609	10.3661	12.6383	11.3783	13.7863	11.1639	10.7282	8.94334
	8.58855	1.94647	2.88911	0.564458	1.52047	1.08944	2.94274	1.15339	0.496744	2.0196	11.7532	16.2846	18.0277	23.786	26.4442	22.7557	26.1754	33.0003	37.8212	35.1848	30.7512	28.4574	27.6503	26.3807	24.4857	23.7426	24.1863	22.7506	20.7248	20.1807
	8.75551	9.73777	7.20273	2.46097	3.95246	0.722687	-0.881181	1.47981	0.439095	-1.38383	4.38892	9.76802	16.6501	24.239	21.0045	27.3745	30.42	29.1571	35.5292	37.5021	26.513	30.939	28.9601	25.394	32.1037	28.5392	24.7499	25.7438	23.8092	22.4405
	-4.68104	-5.14094	-4.21675	-1.69252	-2.57723	0.268002	-1.69843	-2.05006	-2.95147	-0.412806	-2.34025	-1.93851	5.4173	11.575	1.49137	8.22311	15.1075	15.7435	16.6193	21.8617	8.38951	12.2188	12.8579	7.94893	3.1226	1.83428	3.72695	2.80377	0.176403	1.26609
	-8.6879	-2.83904	-2.24451	-0.57644	0.86989	-0.0108619	-2.73388	0.398323	0.997655	0.682527	-0.483574	3.97082	0.318072	4.49693	7.76054	8.07791	12.2955	7.91802	16.1352	8.64045	8.17509	6.4175	3.78835	4.10188	1.67216	3.24322	2.81921	2.6586	2.70789	1.77196
	0.499027	0.0152096	-1.60512	-1.45989	-0.559508	1.90175	-1.63717	0.61169	0.918549	-0.673569	2.18606	8.46411	11.1709	12.1369	16.9902	20.763	25.7124	21.6502	29.0595	24.4617	23.3005	19.6464	18.2278	14.9356	17.0129	13.4806	12.7287	14.9848	13.0286	11.4403
	-6.55499	-4.04001	-4.13881	-2.91602	-3.40632	-0.341229	0.508436	-2.46779	1.5626	2.40651	-8.60982	-1.92618	-2.82476	-0.631343	1.27325	1.92463	4.41414	36.5539	10.3436	7.63587	7.1632	9.52278	8.01858	3.95565	2.33027	2.24455	3.55777	2.3136	1.67026	1.05625
	1.38307	3.05422	0.67012	-0.0473254	2.30254	-2.6995	3.55214	-0.497458	1.8762	1.7257	4.38626	2.93156	13.2381	8.92784	13.4203	16.6055	18.7804	21.1437	18.3511	17.3383	15.1824	15.4339	18.0448	13.3314	13.7823	10.152	8.70219	11.1245	12.5891	12.2229
	0.18731	0.519757	-2.65774	-3.23692	-0.429071	-1.73258	-2.36872	-0.830066	-0.665376	0.560145	3.41967	9.59612	8.30898	13.0107	13.861	22.9569	18.9241	21.1456	21.0039	21.0487	17.0204	16.5316	15.5799	13.4174	14.9162	13.7602	17.0981	16.0967	13.736	12.2394
	-0.833732	-2.1216	-1.64175	-0.464649	-0.482551	2.21062	-0.634367	-1.2009	3.53285	0.133861	1.83369	3.09969	-0.118295	1.8015	2.11859	5.71143	5.42904	2.05849	4.06672	1.51875	5.01959	0.709073	-0.482474	4.85547	3.07473	4.60344	2.33599	4.16974	2.10187	7.06757
	-6.16905	-4.57906	-3.16879	-2.41289	-1.19011	0.159232	-0.0661483	-1.05503	-1.62738	-0.290869	-5.72586	0.0220346	-1.93329	-4.39138	-2.33694	5.04793	-2.60489	0.980017	-0.900607	-1.59973	1.94682	-0.303377	-0.0981564	1.25167	-1.32357	-2.22872	-1.77246	-2.89542	-0.00685615	-0.830895
	7.38347	4.70198	3.44619	2.89141	0.682107	1.31778	2.24989	1.98087	0.955007	2.3125	5.37449	3.92726	5.48631	9.62731	11.7578	9.49686	9.90733	8.01609	13.5878	13.9519	11.4355	7.77646	9.02251	3.63757	6.5081	8.50934	7.71081	8.28451	7.1578	6.17376
	1.86646	-0.391747	-0.162079	-0.703703	0.76615	-1.03675	0.0819906	1.44276	0.310985	1.26402	1.29297	6.21111	9.93658	8.84839	10.6708	6.90888	10.003	8.83227	11.1296	13.4063	10.1832	8.49868	8.33991	8.31116	9.42982	6.56627	6.24502	5.07241	2.94366	4.71702
	-7.50751	-6.72275	-3.60549	-5.12391	-0.296706	-2.33093	-3.8289	-0.23869	-1.95304	-2.04495	2.29579	9.59003	6.8546	3.20289	1.66919	2.84566	7.50321	8.9568	6.14964	4.23376	1.84692	0.316036	1.78457	2.5688	1.75694	1.68238	0.780756	2.47717	4.59395	2.12767
	-6.39944	-7.04768	-3.64097	-3.82446	-2.76069	-1.77792	0.639046	-2.69675	-0.40034	-1.59631	-4.53541	-0.0223528	0.54925	-3.62914	-3.75151	0.597898	2.46312	6.26974	4.1675	2.61241	2.93622	8.18237	6.51817	2.1406	5.35074	1.65477	3.26522	2.05608	3.12458	2.01213
	5.83618	4.20521	3.51593	1.02021	2.40368	0.849845	2.78798	-0.0868936	1.86449	-0.654289	8.99196	10.1294	9.15167	13.861	12.5661	10.5613	12.6292	12.8446	15.7445	13.2844	11.4593	15.9848	11.2795	13.022	12.5567	11.6128	8.27463	10.9703	10.9403	12.0311
Mean	-0.491533	-0.668283	-0.265297	-0.680635	-0.0894546	-0.109579	-0.282702	-0.193847	-0.115779	0.271277	3.09012	7.35532	8.95707	11.5695	12.2041	13.0294	15.5179	17.5588	17.5058	17.1177	14.0331	13.7331	13.0671	11.4241	11.3362	10.2232	10.1295	10.0482	9.66445	8.94505
Standard deviation	5.31832	4.043	3.05524	1.902	1.91231	1.64131	2.03022	1.37147	1.99247	1.42552	5.81759	5.73775	6.7537	8.70722	9.09786	7.67468	9.80411	10.7381	10.3245	11.8736	8.62643	8.60943	8.85006	8.33956	8.74657	8.17098	7.84398	7.94645	7.38881	6.93577
SEM	1.0856	0.825274	0.623649	0.388244	0.390348	0.335031	0.414418	0.27995	0.406711	0.290983	1.18751	1.17121	1.37859	1.77735	1.85709	1.56659	2.00125	2.19191	2.10749	2.4237	1.76086	1.75739	1.80651	1.70231	1.78539	1.6679	1.60115	1.62206	1.50823	1.41576
	FB Washout										Probe 2										No FB Aftereffect 2
	-0.408429	-0.311939	-0.122677	1.30398	-1.92935	-0.192137	-2.51276	0.224287	-1.02973	-0.686498	7.48908	6.08596	10.4301	21.4217	25.3858	10.3073	14.9482	20.7506	18.9093	22.3373	7.98176	6.90819	7.38784	4.52579	8.57669	8.8926	7.39587	10.6367	7.31212	9.38492
	6.58565	2.71041	7.27276	2.22015	2.21084	0.339471	-0.331802	-42.8034	3.54238	-1.50949	22.7832	28.0835	21.9382	32.3097	39.4672	35.1309	33.1059	35.1758	44.6606	35.8044	24.3431	21.4621	22.6252	18.1967	20.759	21.0425	16.2601	18.2166	15.8862	18.5877
	4.18321	3.30186	-0.00809769	-0.175754	-0.227401	-2.34705	1.09451	0.83733	-0.128477	-0.791307	5.5776	2.8569	0.318914	1.56034	3.60535	1.54428	4.61015	3.4919	6.52715	4.83349	3.43536	5.89088	1.62716	4.08664	2.87989	-0.153771	0.0118918	0.0619565	1.10275	1.04991
	4.34199	3.90592	1.46232	2.00774	0.420429	3.69325	-0.627028	3.42619	0.354018	2.42508	9.86029	16.1067	17.2175	19.488	28.6687	24.3725	28.2548	31.952	32.8126	35.0611	29.9324	23.0627	23.2707	22.7102	25.5072	24.9634	26.3293	22.7107	19.2872	24.6341
	0.874453	-0.518388	-0.492607	0.319435	1.61522	0.434668	-0.725386	-1.8435	-1.17116	0.651538	4.02535	6.33012	7.88595	10.0178	12.2024	13.6583	11.1657	19.5128	10.0832	10.5945	6.63955	1.74258	0.734564	2.4911	3.20698	2.10741	-1.39555	0.285285	-1.09474	0.581151
	3.3522	1.5657	1.80166	0.924128	1.97603	-3.32589	0.246994	2.11308	-0.151083	-0.964228	9.3628	20.4363	25.7407	24.883	26.4126	20.4419	28.8631	22.1564	29.0836	30.9593	20.9175	17.2728	18.0394	14.0248	13.6051	15.114	11.0794	13.0736	8.91079	7.79964
	2.02356	0.983029	1.62156	0.81784	2.99668	1.32381	-0.750996	3.19535	0.982486	1.62181	3.98689	-2.75279	13.9559	2.44542	3.06261	3.56705	-0.599513	5.71589	3.8995	4.64554	4.39003	5.29666	10.7897	5.88291	7.31046	9.41914	7.03304	9.91591	9.81731	6.08125
	5.57119	0.776261	-0.471227	0.574239	2.04971	-0.153956	-2.81609	1.43977	-2.97011	3.35776	4.01145	5.46401	4.53312	8.69153	7.77289	10.5076	11.8799	17.4795	14.6624	14.5964	7.1568	11.0145	8.42207	7.04695	5.61978	3.72246	7.11569	5.06853	3.48711	-0.0986958
	2.50581	-0.668498	0.523021	0.305774	-1.37186	-0.117132	2.09246	2.70125	0.443682	0.231735	7.96687	7.95686	10.5718	11.208	16.171	17.2391	14.0441	16.9656	16.6486	16.472	5.84312	10.346	7.13333	8.96943	6.70102	5.50091	4.24609	7.25032	5.81247	5.55016
	3.93234	2.08638	0.522382	-0.747964	0.475295	0.607926	-0.0260379	0.452734	-0.341951	0.986011	19.6191	25.4106	26.2483	28.4015	34.7952	32.8163	33.4283	36.706	33.7961	35.1576	32.2001	32.5414	26.9663	24.5076	24.2582	22.0701	19.9434	20.3428	17.6629	18.04
	2.42751	0.450247	1.89964	2.19823	1.33572	2.29037	-0.907575	2.48563	3.65303	2.4736	16.3524	24.6143	26.6859	28.8603	37.5605	27.3904	28.9097	40.7761	29.2421	36.4988	25.2286	22.5826	20.272	18.5215	20.0562	16.5137	16.591	14.5701	13.8791	15.945
	-1.96575	-0.702262	-0.871281	-0.598806	3.18556	-1.58026	-1.19037	-4.65277	-2.43424	0.00981161	2.96953	17.0672	4.23564	-3.4245	11.5525	4.38668	6.18184	4.43808	3.46889	5.63662	1.46452	-0.839621	-0.600678	-1.31489	-8.70775	-2.86992	0.695831	1.46952	5.65382	2.38079
	0.532773	3.11881	-0.513099	-2.09935	0.461297	-1.16938	0.00740704	0.248882	-0.691921	0.478579	-2.33882	1.38994	-2.61882	-0.958521	-3.23998	1.18801	1.95003	3.22204	0.345786	6.60885	4.28209	3.00935	-0.540824	-3.13378	-0.477613	-0.21535	-1.53527	-1.08142	1.00879	-0.320718
	2.12011	1.0686	-1.77805	0.334661	0.326655	-1.11582	-0.903107	1.97426	-0.703406	-1.31795	12.6153	19.086	14.2347	21.2708	15.4382	16.4733	18.6086	26.9858	22.6375	14.7654	11.163	11.3901	10.1813	10.6005	8.07831	10.1302	6.75732	7.32716	5.8066	8.87141
	1.27886	-2.32008	0.318962	0.877246	-2.25385	-1.21933	-0.933397	0.63716	-2.3485	-2.34099	2.92794	11.2003	-0.261578	7.36496	8.81962	5.96562	2.9269	-2.14064	3.04582	-1.4217	2.32339	2.93961	0.210589	-1.46072	-2.07003	-0.105	-3.52212	-1.36539	-2.43263	-1.61598
	3.13365	2.99963	0.0354597	1.38131	-2.74309	2.24506	0.225771	0.363618	1.69574	2.26614	0.177464	4.52085	12.5859	13.2933	9.05606	14.2242	12.7507	24.6172	21.2718	22.7055	14.7815	12.7581	9.96916	11.0594	10.2595	6.78816	3.17596	1.64633	2.79673	3.65488
	0.405248	1.3892	-1.41935	1.48196	-1.02509	-0.986464	0.887676	-0.919895	2.72526	-0.0618794	5.47385	12.4885	16.4528	11.8931	22.745	22.9026	15.8195	26.6276	33.4196	27.2168	22.2574	13.2841	20.3313	15.2796	15.4401	11.509	11.3622	13.4397	11.268	13.0628
	2.07082	-0.429889	1.20734	1.52005	-0.244239	-0.85024	0.143669	0.0422713	1.72391	-0.815275	0.679582	0.424692	-1.89221	3.29591	1.45372	-2.06566	0.589746	-0.0699563	3.34375	2.81391	6.42516	2.05493	2.5939	2.17885	0.572499	1.7236	2.76458	2.08597	3.91184	3.92144
	-0.873236	2.75817	1.22506	-1.11595	0.270263	-1.63335	0.00433899	0.418528	-2.6437	-0.131698	-5.76061	-2.99774	-2.51767	-6.87324	-4.31979	-7.14231	-3.42989	10.2705	-6.3686	-2.85592	-4.74016	-5.49242	-0.477673	-2.5113	-1.9807	-4.29022	-1.89481	-4.19274	-2.37125	-2.43268
	2.73563	3.11914	-0.143187	1.67661	1.28635	2.56041	0.0888729	-0.0690472	2.48938	0.788517	3.14656	7.67062	4.43023	5.80359	10.332	4.66364	12.7471	4.87679	12.3064	5.22909	2.4618	6.18144	3.80333	4.7148	4.93042	4.38872	7.26947	4.11994	6.91888	6.92705
	2.09242	-1.04001	0.219302	-0.528814	-1.29948	1.33752	1.72295	-2.39974	1.0261	-0.73134	7.86772	7.48829	4.98521	6.28335	7.62565	7.54043	9.41384	8.31231	8.00223	5.58505	8.25967	5.06021	6.2191	2.85068	3.62716	2.30885	1.30312	0.973994	4.62038	1.99135
	0.247891	-1.52092	0.755549	0.794281	1.29819	-0.267025	-0.129325	0.0719763	-1.55871	1.22474	6.6101	5.23179	4.62782	5.33381	6.68861	7.47495	8.83849	9.35248	10.3664	8.26897	8.26826	3.18264	4.52823	7.24544	5.29873	5.90455	3.7165	2.82951	2.17248	3.40136
	-0.632661	-0.721131	-1.22958	-0.991328	-1.55315	-0.624892	2.83879	-0.504598	-0.616959	-0.0761742	-5.79213	0.523264	-2.60911	-3.14878	8.73811	0.752728	-0.755332	2.16996	0.983055	-2.06768	-2.43856	0.422787	1.42452	1.42047	-0.0421806	-6.36964	-0.0802352	-5.75017	0.648014	-1.06637
	2.04139	-0.648218	0.949661	-1.23365	2.77362	-1.11381	0.291078	0.266348	2.02219	0.472125	8.34307	12.1477	8.53351	9.56956	14.3345	14.2386	13.6743	14.2651	14.3527	11.7844	11.0426	10.1755	9.41369	10.1391	10.5596	7.73214	7.9148	7.65427	9.34491	12.5765
Mean	2.02403	0.889667	0.531897	0.468584	0.418099	-0.0776766	-0.0920572	-1.3456	0.161177	0.315025	6.16478	9.86807	9.4047	10.7913	14.347	11.9824	12.8303	15.9838	15.3125	14.6346	10.5675	9.26029	8.93017	7.83465	7.66536	6.90948	6.35573	6.30372	6.30874	6.62112
Standard deviation	2.0657	1.78674	1.75778	1.1868	1.71464	1.66628	1.2717	9.01269	1.92008	1.40545	6.93862	8.90742	9.39208	10.9447	12.2792	11.0145	10.9873	12.5961	13.1564	12.9821	10.0913	8.95157	8.5653	7.80951	8.69732	8.32863	7.52097	7.69672	6.04833	7.26286
SEM	0.421659	0.364718	0.358804	0.242254	0.349999	0.340129	0.259585	1.83971	0.391935	0.286887	1.41634	1.81822	1.91715	2.23408	2.50648	2.24833	2.24277	2.57116	2.68555	2.64995	2.05988	1.82723	1.74839	1.59411	1.77533	1.70008	1.53521	1.57109	1.23461	1.48253

## Sheet: Figure 1E
Experiment 1: Rotation trials- Early learning
	Block 1	Block 2		Block 2 - Block 1
	0.625243	39.1393		38.514
	26.5376	33.0343		6.49677
	12.5285	39.6621		27.1336
	12.8194	13.7504		0.930946
	45.1879	42.5041		-2.68385
	21.816	13.6411		-8.1749
	20.6171	42.5525		21.9354
	32.7765	46.1252		13.3486
	7.16474	43.9594		36.7947
	40.7249	37.9443		-2.7806
	25.3355	31.5851		6.24968
	29.4992	38.1398		8.64061
	15.037	36.8197		21.7827
	20.9953	35.339		14.3438
	-1.68899	35.9479		37.6369
	10.1295	34.8501		24.7206
	7.79721	40.5122		32.715
	34.3373	40.258		5.92077
	2.67404	38.672		35.9979
	19.0636	41.1094		22.0458
	42.8449	42.6891		-0.155788
	-13.0723	44.0652		57.1375
	-4.78454	42.8595		47.644
	42.5081	44.7435		2.23539
Mean	18.8114	37.496		18.6846
Standard deviation	16.14	8.23497		17.7266
SEM	3.29456	1.68096		3.61843

## Sheet: Figure 1F
Experiment 1: Rotation trials- Late learning
	Block 1	Block 2		Block 2 - Block 1
	42.5731	41.7695		-0.803546
	34.1702	35.0603		0.890096
	42.5829	41.5963		-0.986531
	32.7506	33.1777		0.427172
	41.2556	42.8548		1.59921
	35.0086	36.8929		1.88438
	40.2699	41.8638		1.5939
	45.108	41.7607		-3.34733
	42.8374	48.6634		5.82606
	43.6685	42.0286		-1.63987
	36.6801	39.9152		3.2351
	39.9189	37.8501		-2.06883
	38.113	40.5584		2.44534
	41.6477	40.8478		-0.799954
	38.7943	42.6263		3.83206
	37.8389	37.3616		-0.477318
	44.1931	38.9904		-5.20271
	48.4434	44.6857		-3.7577
	41.5797	36.0039		-5.57574
	42.2964	43.3574		1.06101
	42.4612	41.7609		-0.700368
	49.4558	43.5769		-5.87886
	35.9895	42.3106		6.32112
	41.2508	42.7288		1.47792
Mean	40.787	40.7601		-0.0268916
Standard deviation	4.13007	3.39258		3.26999
SEM	0.843047	0.692507		0.667484

## Sheet: Figure 1G
Experiment 1: Probe trials- Early learning
	Block 1	Block 2		Block 2 - Block 1
	1.48579	6.78752		5.30174
	12.6142	25.4334		12.8192
	3.31165	4.21725		0.905595
	7.22797	12.9835		5.75553
	7.44888	5.17773		-2.27115
	12.8638	14.8995		2.03576
	13.0058	0.617048		-12.3888
	9.64731	4.73773		-4.90958
	5.57201	7.96186		2.38986
	14.0189	22.5149		8.49601
	7.07847	20.4834		13.4049
	-2.13938	10.0183		12.1577
	1.74362	-0.47444		-2.21806
	5.32509	15.8506		10.5255
	-5.268	7.0641		12.3321
	3.65891	2.34916		-1.30975
	6.50789	8.98116		2.47326
	2.46669	0.552137		-1.91456
	-2.85191	-4.37918		-1.52726
	4.65088	5.40859		0.757712
	3.75204	7.67801		3.92597
	5.94291	5.92095		-0.0219639
	-2.27888	-2.63443		-0.355549
	9.56069	10.2454		0.684695
Mean	5.22272	8.01642		2.79371
Standard deviation	5.24225	7.63587		6.35731
SEM	1.07007	1.55867		1.29768

## Sheet: Figure 1H
Experiment 1: Probe trials- Late learning
	Block 1	Block 2		Block 2 - Block 1
	15.1307	20.6233		5.49264
	34.6687	40.2325		5.56382
	6.99428	5.68032		-1.31395
	31.4338	33.9368		2.503
	17.6722	10.3388		-7.33332
	31.8909	30.0214		-1.86944
	15.2821	4.27252		-11.0096
	11.9052	14.6294		2.72418
	20.5604	16.5603		-4.00006
	36.503	34.4769		-2.02612
	36.5157	32.8705		-3.64518
	19.2405	4.55276		-14.6877
	12.3878	3.47732		-8.9105
	26.7606	18.7014		-8.05918
	8.98975	0.812062		-8.17769
	17.8447	21.9887		4.14398
	21.0263	30.3182		9.29191
	2.79273	3.07883		0.286097
	-1.25017	-4.61226		-3.36209
	13.7699	8.76772		-5.00216
	12.268	6.79364		-5.47433
	5.1917	9.31766		4.12596
	3.38996	-0.542312		-3.93227
	14.5144	13.0685		-1.44588
Mean	17.3118	14.9735		-2.33825
Standard deviation	10.9307	12.9016		5.85556
SEM	2.23122	2.63353		1.19526

## Sheet: Figure 1I
Experiment 1: Aftereffect
	Block 1	Block 2		Block 2 - Block 1
	13.2886	7.98176		-5.30686
	28.7881	24.3431		-4.44502
	9.60558	3.43536		-6.17022
	25.0127	29.9324		4.91971
	10.3372	6.63955		-3.6977
	26.4631	20.9175		-5.5456
	15.1116	4.39003		-10.7216
	11.0672	7.1568		-3.91043
	15.7985	5.84312		-9.95536
	30.7512	32.2001		1.4489
	26.513	25.2286		-1.28436
	8.38951	1.46452		-6.92499
	8.17509	4.28209		-3.89301
	23.3005	11.163		-12.1376
	7.1632	2.32339		-4.83981
	15.1824	14.7815		-0.400876
	17.0204	22.2574		5.23697
	5.01959	6.42516		1.40556
	1.94682	-4.74016		-6.68698
	11.4355	2.4618		-8.97366
	10.1832	8.25967		-1.92357
	1.84692	8.26826		6.42134
	2.93622	-2.43856		-5.37478
	11.4593	11.0426		-0.416671
Mean	14.0331	10.5675		-3.46569
Standard deviation	8.62643	10.0913		4.94366
SEM	1.76086	2.05988		1.00912

## Sheet: Figure 2C
Experiment 2: Hand angle time courses
	Test group
	No FB Baseline										FB Baseline										Clamp 1
	-6.77041	-0.23954	-0.13105	-0.577613	-0.532853	2.91149	0.798232	2.7604	0.0574212	0.345791	2.45972	-1.34319	0.504209	-0.912737	0.519094	-1.68735	1.15458	-1.79583	-1.30037	1.10227	0.32545	3.44155	7.2444	9.03977	11.2823	14.2461	10.776	12.4407	20.8406	15.1948	17.3047	18.0247	19.536	19.7555	21.3788	23.2706	27.0056	22.5031	25.2883	23.8841	26.7582	28.2878	60.9254	23.2396	24.8713	27.6124	29.3889	28.8726	28.9533
	3.17375	4.72798	1.06425	-5.13906	-0.305131	2.24053	3.1265	1.27272	1.26876	1.04435	3.56216	2.0873	-1.46755	1.85806	3.02285	-0.92384	-3.56821	-0.13539	1.69184	0.723014	3.07008	1.17101	4.07137	6.01404	7.62602	13.5632	12.5901	13.5625	14.3588	15.7709	13.8204	18.9019	20.1561	19.7631	19.8297	22.4135	20.1088	25.1068	24.4474	25.8771	28.7501	30.9023	28.2633	27.4626	29.5885	33.3961	30.4505	29.8947	29.4637
	1.80053	2.63692	3.37658	-0.515863	1.31295	0.647063	0.0151838	-1.14501	-4.50219	-1.12095	-0.0576478	-4.35467	-0.688327	0.774162	1.20721	-1.22153	1.43487	-2.00519	1.43676	-0.0293579	3.50573	6.01055	10.1531	-34.7731	9.09213	12.6951	14.1726	14.1261	11.6429	15.19	15.8983	17.6772	19.7641	19.384	20.0362	20.4355	18.3833	25.0781	16.1644	20.5933	21.3285	22.3224	20.0134	18.048	19.454	19.7772	21.7707	20.4531	22.4405
	0.737797	-3.34747	-7.01428	-4.33887	-3.8492	-3.82531	-3.60238	-0.63903	-0.679844	-1.54496	-4.37248	0.176653	-0.384149	-0.86791	0.738212	-0.353196	-0.406467	1.9778	-0.802087	-0.337832	-3.68689	3.37136	4.12587	10.1042	9.68231	10.9873	13.6637	14.8252	15.5323	16.8693	19.0773	16.8893	15.7115	18.0092	16.6152	13.5822	15.922	15.0486	15.7803	14.5876	15.7763	15.6627	15.5372	16.4865	15.4467	13.3214	13.7407	16.3528	15.7419
	4.47435	7.15495	11.7863	12.9324	15.6765	10.0266	12.6868	7.24711	7.91733	8.21963	-0.270018	1.74866	-0.410039	-0.00474075	0.41376	-0.797098	-0.645784	0.624036	-0.349998	-0.207451	3.6295	4.78905	6.20154	3.15656	9.52412	9.26832	10.3256	9.81237	15.0468	13.7777	16.8326	17.1179	16.4939	14.4395	17.6255	19.8234	19.0813	22.6257	22.0744	25.375	25.3347	25.2973	32.2165	25.3619	24.904	25.2451	22.4079	26.8883	22.8604
	-6.39133	-6.1115	-7.0916	-7.51535	-8.33166	-10.1592	-7.90456	-9.40194	-8.28505	-10.367	-8.54306	-7.06987	-4.42076	-4.59578	-2.19937	-0.648391	-1.91594	-2.33554	-1.87709	-1.52665	-1.88629	-3.40253	2.27256	2.53279	3.09804	3.73851	5.23018	4.47796	2.34849	4.46328	7.27433	5.99673	2.59785	2.35845	6.56667	5.05877	6.97947	4.46495	5.49839	9.27227	9.03187	9.86576	8.0313	8.59885	7.60097	8.04583	13.7002	10.8864	10.9642
	-5.44123	-13.1861	-7.7334	-6.43971	-7.2755	-4.70905	-6.47083	-5.77169	-5.22986	-9.6005	-3.43476	-5.71488	-5.14601	-3.69582	-3.03558	0.0686273	-1.85651	-2.19574	-1.94853	-0.367701	-1.2907	2.74146	1.94766	5.23514	9.51567	11.852	12.1329	13.4859	15.0868	19.5739	19.2132	17.4983	18.8155	20.4619	19.8396	16.3031	16.856	16.1595	15.4563	16.3635	14.7381	18.1184	19.1295	15.8022	20.0831	22.0832	19.3503	14.2187	12.1034
	-2.80399	-2.90956	-1.12801	-4.01812	-4.0031	-2.06979	-4.50757	-4.35838	-5.4436	-5.03236	-1.60751	-1.02463	-0.0249876	1.05425	-1.83283	-0.965623	-1.5888	0.870594	-2.05102	2.35245	1.75036	1.33602	1.91896	5.85029	3.93044	4.2043	5.27583	6.33135	7.80076	11.1679	10.1754	12.324	11.1129	11.3504	13.3302	15.0643	10.7111	13.3843	9.70847	11.8976	14.7217	17.4865	15.6107	13.7982	15.7283	14.9951	14.5089	15.2921	13.3936
	13.2659	14.6547	13.2255	10.2908	13.002	10.0176	11.4284	7.98678	7.13844	7.74938	8.53616	1.22827	1.75885	1.1289	3.63401	-0.0485229	1.72375	-1.54725	2.46059	0.669432	3.16762	5.35493	10.2179	8.66566	11.968	11.3876	12.724	14.8652	17.7451	18.409	19.822	20.8749	17.9016	21.0668	21.4883	22.61	24.9683	29.6363	31.8725	29.6087	32.6671	31.9045	35.4299	38.5011	37.8693	41.9297	35.6124	38.6907	41.0221
	-4.41914	-6.279	-5.77948	-3.36656	0.530301	-4.21704	-2.58934	-0.525365	0.942774	-3.33486	-2.43261	-3.10408	-2.77691	2.11635	-1.24883	-1.06701	1.02243	1.3005	0.568347	-1.43532	-3.96981	-0.466714	1.09537	4.28619	9.56184	5.79698	10.0765	11.5944	12.7626	11.7336	10.9657	15.1389	15.8621	14.8709	18.9943	17.6435	13.385	19.9248	20.2775	19.78	22.2287	20.7197	20.5363	19.7998	23.1828	26.5641	24.7618	21.4174	25.1683
	4.94822	0.960233	0.0299706	-15.1808	-1.72902	1.01805	-1.53711	-3.29295	-4.34232	0.922517	0.392655	-1.5848	1.8057	-1.69134	-0.15311	-0.543886	0.492908	-2.58321	-1.8644	0.577159	-2.86907	0.0363499	2.63728	3.72389	4.46569	5.61266	4.82917	9.26632	12.1118	11.3996	12.7289	13.6878	9.85775	15.2742	14.5906	14.8451	16.6384	14.0126	17.0024	17.6422	16.3612	15.1762	17.0083	17.9407	15.0565	17.2286	16.8749	13.5402	14.0703
	-8.28484	-7.41445	-6.09264	-3.9735	-10.3918	-10.3054	-9.47498	-2.29281	-6.21018	-5.78106	-2.70673	-5.74492	-4.25763	-2.09555	0.0304251	-3.36116	0.433375	3.70878	0.0248651	-1.37368	-1.79843	0.215144	5.23875	5.21203	6.55456	5.20194	3.14207	-1.45471	2.55177	2.50598	1.7413	1.13787	0.676147	3.5424	8.15854	3.95978	7.83146	8.66459	1.37644	8.51894	5.86071	6.8728	7.66524	9.57947	7.82814	6.48699	8.32134	3.90363	3.63571
	-9.53712	-8.77053	-11.6426	-13.6985	-14.4866	-5.07092	-4.30862	-4.49475	-6.5406	-10.2813	-7.09288	-4.12898	-1.20272	-1.57429	-0.796974	-4.50721	0.149377	-1.36884	0.908565	-1.04414	1.98111	4.41445	12.4961	11.6271	16.1271	14.7208	19.3458	27.0339	25.7751	27.9007	26.7918	27.6454	33.6411	22.1672	31.3361	28.8645	30.441	32.0202	30.8169	32.4217	32.7265	29.3546	28.4288	28.5341	30.2911	30.5791	31.9801	27.779	25.9109
	15.2049	15.1704	13.8896	12.0548	10.4881	10.187	11.2058	5.22913	7.06105	6.21969	6.69813	4.39266	3.58713	2.36421	2.48194	1.7317	1.06802	1.51107	-0.445517	2.41441	4.56847	6.06422	5.475	2.95406	8.0402	9.46544	-0.307092	11.9958	10.7166	8.77509	8.42101	10.5153	9.61626	11.344	15.3826	12.5281	13.6729	16.6041	16.3692	15.6673	14.2182	18.2187	16.8941	16.0199	16.9614	18.0683	16.646	14.8952	17.516
	7.58602	9.56322	8.60566	8.41706	9.04217	5.12084	6.91911	7.15476	5.57549	4.74897	7.23499	2.98309	4.92492	4.29439	1.96016	4.36829	2.52523	0.685585	4.23681	1.21709	3.09796	5.60669	8.45981	8.7222	8.52218	9.93784	13.0365	15.3328	15.3402	15.1052	17.7985	16.459	14.8061	14.1513	15.7707	19.9962	18.4447	18.2221	16.2188	18.0098	20.0638	19.9907	22.3104	21.2354	20.92	26.9865	20.7009	18.3443	22.691
	1.25328	-2.1304	-3.40632	-2.97978	-2.51167	-1.22539	-3.37963	2.68235	0.835107	-0.72727	2.49851	-0.303507	0.634674	1.48448	-2.18349	0.835943	0.156628	0.929252	2.73173	1.04818	0.855967	4.48364	9.43145	12.4884	12.1696	14.0472	17.243	18.5689	20.1577	20.444	20.9869	22.6821	23.9071	26.7126	28.1477	32.7741	29.446	27.4457	30.8965	24.2185	23.2821	26.8506	29.3508	31.1333	29.6739	32.7797	29.078	35.2818	28.9402
Mean	0.549792	0.279985	0.122406	-1.50304	-0.210277	0.0366963	0.150317	0.150707	-0.65233	-1.15875	0.054039	-1.35981	-0.472724	-0.022711	0.159842	-0.570016	0.0112164	-0.147462	0.213782	0.236367	0.653191	2.82295	5.81169	4.05246	8.82251	9.79533	10.2661	12.2665	13.7386	14.2675	14.9283	15.7857	15.6535	15.9157	18.0682	18.0733	18.1172	19.4313	18.703	19.6073	20.2405	21.0644	23.5844	20.7213	21.2162	22.8187	21.8309	21.0444	20.9297
Standard deviation	7.40765	8.25969	8.04721	8.43487	8.51892	6.53868	7.03106	5.09848	5.40084	6.0488	4.93476	3.40896	2.7906	2.35571	1.97953	1.96537	1.59912	1.86646	1.90561	1.24445	2.85697	2.75387	3.52615	10.8162	3.32463	3.79361	5.31157	6.25492	6.16187	6.16377	6.18927	6.29157	7.9409	6.50256	6.27741	7.54373	7.05536	7.55445	8.77339	6.94854	7.87389	7.34705	12.7618	7.99227	8.24895	9.64987	7.79897	9.42972	9.222
SEM	1.85191	2.06492	2.0118	2.10872	2.12973	1.63467	1.75777	1.27462	1.35021	1.5122	1.23369	0.85224	0.697649	0.588926	0.494883	0.491343	0.39978	0.466615	0.476402	0.311112	0.714242	0.688469	0.881538	2.70405	0.831157	0.948401	1.32789	1.56373	1.54047	1.54094	1.54732	1.57289	1.98523	1.62564	1.56935	1.88593	1.76384	1.88861	2.19335	1.73713	1.96847	1.83676	3.19046	1.99807	2.06224	2.41247	1.94974	2.35743	2.3055
	Control group
	No FB Baseline										FB Baseline										Clamp
	-2.99311	-2.52533	0.125217	-0.474501	2.11506	-2.55606	1.41271	-0.899382	1.36054	-0.309294	2.45517	-3.33048	-0.034916	-0.453531	0.228093	-0.737061	-2.47394	0.526808	-0.883263	0.960567	-0.617238	4.754	7.73518	12.6409	14.1131	14.3137	18.648	19.5327	22.4939	24.4027	19.5436	23.2846	24.246	23.7178	23.6602	24.6742	25.8578	26.1516	23.8405	23.3632	29.731	26.0747	26.3483	26.4352	30.7359	29.6481	28.4274	24.8282	26.1151
	11.2542	2.9269	7.188	4.92337	7.35358	9.20382	6.35462	5.29711	8.4604	8.19353	5.29286	4.85325	0.937797	0.744811	0.721072	-1.96049	-1.26626	-1.57324	0.634475	1.44993	1.82222	7.16129	5.9776	8.77486	10.7709	10.259	10.1532	10.9862	9.59493	13.161	12.7285	17.8236	16.0398	15.684	18.8662	18.4198	20.4952	20.7279	21.218	17.7233	19.2522	20.8645	22.3631	21.757	21.8522	21.903	22.5277	24.8102	23.8806
	12.9598	14.7669	15.8714	13.8261	12.4446	14.6906	18.5259	15.3204	17.9135	14.9587	11.7808	10.4478	8.29839	9.32764	6.51298	4.45529	6.10667	2.86491	5.00856	0.961953	9.2607	8.21368	18.726	15.8042	19.2871	22.3102	19.8522	23.2155	30.6647	32.1463	28.8203	31.4629	28.1082	34.077	29.6352	29.5265	24.2787	24.1938	27.9963	31.8772	26.5442	29.8525	30.9821	26.9738	26.3271	29.1932	27.7427	29.7981	29.4356
	-2.38736	-0.727092	-4.06619	-5.8128	-0.078259	-5.97308	-4.96587	-4.75178	-5.06252	-6.47334	-7.67872	-3.34402	-2.93272	-3.4171	-1.77684	-1.07266	0.917201	-1.94051	-3.81867	0.559089	-1.04701	-4.54323	1.9873	6.64148	9.79418	7.83577	8.4064	5.0184	13.4441	9.59892	12.856	14.7684	15.326	18.8826	15.3762	17.0617	18.7652	18.9778	20.1547	20.2219	14.3721	22.9991	16.0237	16.2941	16.7803	19.7336	19.3909	19.9869	18.7528
	-0.688738	12.6985	1.65996	-2.45413	8.66881	3.34537	9.01398	2.27988	0.891758	5.49502	2.49743	4.97827	2.26577	1.30293	2.60569	0.368522	-0.185705	5.93604	2.81197	-1.11475	4.72208	4.87738	7.16398	5.64701	9.83912	7.27489	12.9594	10.4286	15.6252	12.8838	12.6725	16.3823	14.8605	16.7724	20.2372	19.8462	16.7273	12.372	12.7041	16.3473	21.1278	23.6441	23.1634	21.8518	22.7877	20.9493	26.637	28.0381	24.5756
	-7.5511	-5.25077	1.59134	-3.60694	-3.21916	-4.43699	-3.30383	-7.76131	-1.16973	-2.73118	-5.10475	-1.72028	-0.55826	-2.20911	-0.289255	-1.25506	0.08486	1.35066	-0.937982	2.25183	-0.0746271	1.35214	8.15993	8.88659	13.0838	14.3217	16.5188	17.9363	18.901	20.9297	20.7024	24.1687	16.1686	20.5306	20.9871	18.4489	19.2473	17.8931	18.448	22.2821	21.7785	17.2495	17.5024	21.8701	20.9253	20.4933	19.5806	22.4899	22.2125
	-7.82306	-4.77323	-4.66502	-5.79729	-7.23987	-6.12609	-6.98267	-8.5704	-8.79185	-8.90375	-10.307	-5.36468	-3.17469	-3.08634	-3.02656	-0.801454	-0.824275	-1.0096	-2.09934	-3.08816	-4.36029	1.33691	4.85584	7.32402	9.54648	12.2858	14.6505	16.4894	19.7674	19.7809	21.0293	20.2515	20.123	20.5606	17.41	18.886	21.1192	22.1546	19.1764	22.2654	18.0522	20.3889	21.2917	24.0023	18.8553	16.5252	15.4187	16.837	17.7378
	-1.63669	2.42693	-1.02238	0.237944	-0.0329117	0.955656	1.34032	0.81391	-0.869803	-0.820621	-0.789452	-1.05673	1.44412	0.147976	1.89838	-1.47072	0.348976	-2.33609	-1.17647	1.25782	-0.554059	3.49151	6.77619	10.2351	12.0158	11.7859	13.4183	14.7917	14.8556	15.8548	13.6365	13.6435	13.1295	13.2287	11.997	15.3887	15.8467	17.299	13.4729	15.9688	17.4951	17.3948	18.0483	18.2995	16.8041	19.1642	18.9977	18.8487	17.4587
	-12.9614	-10.08	-7.90778	-8.65676	-9.47794	-7.40855	-7.82426	-10.7143	-8.08904	-7.79087	-8.01304	-4.61865	-0.412188	1.30727	2.17583	2.32718	-1.87348	-1.44859	2.75191	-0.887271	-1.63246	-0.531517	6.74587	4.1233	2.70509	1.71759	-1.30596	5.00137	6.56821	7.22672	6.44776	6.71619	14.9213	14.5723	15.9686	11.1959	8.21514	15.3237	17.8765	20.1143	24.0941	20.7617	26.5556	16.6055	17.32	15.8653	22.4646	17.8285	18.5808
	-1.99421	-5.08054	-5.21846	-7.64724	-11.4207	-3.01643	-1.54551	0.401131	-4.93778	-3.53502	1.72449	-0.88903	-1.50421	1.28057	0.340638	0.900832	-0.554718	1.89507	-1.06797	0.0862687	-27.8264	-29.1817	-28.9614	-31.6362	-30.2953	-30.3158	-30.1561	-28.6128	-29.3127	6.50263	3.58865	3.29229	10.834	15.8707	15.3854	15.0543	16.0024	16.1792	17.4145	18.2135	19.7292	20.818	21.597	19.8344	22.092	21.5864	22.9107	26.0597	26.3658
	13.1614	10.3135	9.2275	10.1986	5.31408	5.11154	5.67124	7.83737	3.93229	5.56728	5.32618	4.03529	2.63559	1.86642	2.4021	0.478138	4.8009	1.5709	1.57271	0.195447	3.63916	4.08564	7.47044	9.91796	9.6457	12.2722	11.8418	14.1424	18.8082	17.3168	20.6301	21.5044	19.0269	22.3593	25.3807	18.9969	23.2814	22.8173	29.8065	32.0054	27.9906	24.5064	29.6243	36.1911	34.7459	30.6656	34.2963	38.0411	40.1867
	4.16494	9.03552	3.5682	1.93795	3.82454	7.61525	2.01894	4.58361	2.31644	4.54106	-0.580794	1.0987	0.505429	5.60666	2.894	0.821732	-2.44814	0.068532	3.94397	1.98951	-2.84035	4.08882	6.38604	7.00089	6.50203	9.83975	12.5626	17.8888	17.9346	14.8861	17.5923	21.6587	18.1058	22.8728	16.5142	20.222	23.3159	18.0212	23.4663	23.4001	27.6208	23.2796	21.8599	29.3754	31.9261	27.0145	33.2018	27.0007	30.9208
	-6.14819	-11.1146	-11.5338	-2.86461	-7.19787	-8.68604	-10.6359	-8.26273	-8.36212	-10.5619	-4.20396	-3.43996	-0.257352	-3.08798	-2.50433	0.149118	-3.78324	-3.68275	-3.99093	-5.49051	-5.50064	0.648402	-4.25098	7.1682	3.57586	6.15293	-4.43908	3.18855	0.768681	5.66903	5.85132	10.0405	15.84	12.292	12.6397	14.9021	8.14229	-5.2923	9.01752	6.64215	5.11694	5.21087	5.58369	4.22495	16.1083	9.22815	12.3231	7.29817	10.6861
	1.26598	-1.91204	4.6848	2.22821	2.5583	6.32458	2.86136	2.42332	2.41508	1.95854	4.98425	4.30809	2.91522	-0.517132	1.45043	2.96967	1.73238	-0.196594	1.71148	0.42289	0.689382	2.09536	3.10551	6.35814	6.82721	8.24102	9.64865	11.7167	10.4722	12.9667	15.0547	12.8567	16.8232	16.9009	16.9257	19.4569	18.3826	16.7037	18.8785	24.8099	19.484	23.0345	22.5286	22.5304	20.1059	23.4008	25.1227	21.2665	22.6968
	1.10532	-4.32201	-1.58549	-2.00093	-2.5659	-1.1678	3.30214	-1.1623	-2.04976	-2.02982	-0.0124538	-2.1186	0.772686	-3.02414	0.312409	-2.34656	-0.457116	3.1279	-0.418805	0.57606	-1.49258	3.07227	5.8839	4.7303	8.06249	7.9891	8.76677	10.7965	2.72433	10.5985	11.7981	12.946	17.4077	15.1094	18.0486	15.9724	18.8458	22.0697	21.6879	22.4787	22.9204	22.8418	20.0877	21.2642	23.1515	20.4108	21.6111	17.4392	21.8459
	-2.99403	-0.798331	-0.431887	1.76021	-2.02969	-1.02885	0.582911	-3.14313	-1.57384	-2.60875	0.70142	-1.14951	-0.263744	1.016	1.50644	-1.61433	-2.8144	0.0690677	0.170324	-1.1094	-0.211787	1.73348	5.30955	6.90304	9.58692	8.87383	-4.84612	13.8384	13.1593	12.499	12.8441	11.1801	-6.63503	13.8426	11.6491	13.8152	17.4197	18.6756	17.9409	15.7282	35.9267	14.8141	16.5894	18.2841	18.0957	18.4238	18.96	18.6259	17.0722
Mean	-0.204135	0.349019	0.467832	-0.262674	-0.0614609	0.427935	0.989128	-0.39429	-0.226024	-0.31565	-0.120475	0.168088	0.664808	0.425308	0.965692	0.0757591	-0.168144	0.326407	0.263247	-0.0611707	-1.62649	0.790905	3.94193	5.65748	7.19128	7.82234	7.29245	10.3974	11.6544	14.7765	14.7373	16.3738	15.8953	18.5796	18.1676	18.2417	18.4964	17.7667	19.5687	20.8401	21.9522	20.8584	21.2593	21.6121	22.4133	21.5128	23.1008	22.4498	23.0327
Standard deviation	7.49271	7.79321	6.78249	6.12356	6.7502	6.70871	7.1634	6.86047	6.79427	6.83147	5.82872	4.38168	2.68016	3.3756	2.31808	1.89554	2.64008	2.42364	2.58358	1.97169	7.83642	8.54047	9.86694	10.3759	10.7577	11.1233	12.4433	11.7674	13.2348	6.98679	6.51574	7.17971	7.29351	5.46275	4.91786	4.34348	5.00557	7.10254	5.31966	6.17039	7.05216	5.50706	6.03394	6.89211	5.75036	5.60603	5.95641	6.90837	6.87311
SEM	1.87318	1.9483	1.69562	1.53089	1.68755	1.67718	1.79085	1.71512	1.69857	1.70787	1.45718	1.09542	0.670039	0.843901	0.57952	0.473886	0.66002	0.605911	0.645894	0.492923	1.95911	2.13512	2.46673	2.59397	2.68943	2.78081	3.11082	2.94184	3.30869	1.7467	1.62894	1.79493	1.82338	1.36569	1.22947	1.08587	1.25139	1.77564	1.32991	1.5426	1.76304	1.37676	1.50848	1.72303	1.43759	1.40151	1.4891	1.72709	1.71828
[truncated: 251 more columns]

## Sheet: Figure 2D
Experiment 2, Test group: Hand angle time courses
	FB Baseline					Clamp 1
	-1.68735	1.15458	-1.79583	-1.30037	1.10227	0.32545	3.44155	7.2444	9.03977	11.2823	14.2461	10.776	12.4407	20.8406	15.1948	17.3047	18.0247	19.536	19.7555	21.3788	23.2706	27.0056	22.5031	25.2883	23.8841	26.7582	28.2878	60.9254	23.2396	24.8713	27.6124	29.3889	28.8726	28.9533	37.5126	31.0312	32.398	32.2162	26.4063	29.0174	28.2245	29.6263	36.7674	31.7305	28.3708	30.5823	32.7606	30.0567	32.8604
	-0.92384	-3.56821	-0.13539	1.69184	0.723014	3.07008	1.17101	4.07137	6.01404	7.62602	13.5632	12.5901	13.5625	14.3588	15.7709	13.8204	18.9019	20.1561	19.7631	19.8297	22.4135	20.1088	25.1068	24.4474	25.8771	28.7501	30.9023	28.2633	27.4626	29.5885	33.3961	30.4505	29.8947	29.4637	31.4961	33.6	36.2358	34.382	39.0446	36.8801	37.0763	34.1494	36.4655	40.1284	43.2735	38.467	39.9266	41.8833	42.0243
	-1.22153	1.43487	-2.00519	1.43676	-0.0293579	3.50573	6.01055	10.1531	-34.7731	9.09213	12.6951	14.1726	14.1261	11.6429	15.19	15.8983	17.6772	19.7641	19.384	20.0362	20.4355	18.3833	25.0781	16.1644	20.5933	21.3285	22.3224	20.0134	18.048	19.454	19.7772	21.7707	20.4531	22.4405	19.8307	-21.8561	20.8414	20.9686	19.6411	22.3413	23.809	24.5421	25.5779	19.7334	21.6594	26.5629	26.5347	28.9467	29.6453
	-0.353196	-0.406467	1.9778	-0.802087	-0.337832	-3.68689	3.37136	4.12587	10.1042	9.68231	10.9873	13.6637	14.8252	15.5323	16.8693	19.0773	16.8893	15.7115	18.0092	16.6152	13.5822	15.922	15.0486	15.7803	14.5876	15.7763	15.6627	15.5372	16.4865	15.4467	13.3214	13.7407	16.3528	15.7419	14.2367	15.605	19.9835	16.7461	16.9612	16.9835	18.6062	19.4572	21.102	17.7627	22.7795	22.5878	23.4986	24.1987	24.539
	-0.797098	-0.645784	0.624036	-0.349998	-0.207451	3.6295	4.78905	6.20154	3.15656	9.52412	9.26832	10.3256	9.81237	15.0468	13.7777	16.8326	17.1179	16.4939	14.4395	17.6255	19.8234	19.0813	22.6257	22.0744	25.375	25.3347	25.2973	32.2165	25.3619	24.904	25.2451	22.4079	26.8883	22.8604	22.4352	19.2083	23.6219	17.2536	19.3184	14.0727	17.267	16.2039	19.51	17.8169	14.5549	14.3087	12.6672	18.653	17.1891
	-0.648391	-1.91594	-2.33554	-1.87709	-1.52665	-1.88629	-3.40253	2.27256	2.53279	3.09804	3.73851	5.23018	4.47796	2.34849	4.46328	7.27433	5.99673	2.59785	2.35845	6.56667	5.05877	6.97947	4.46495	5.49839	9.27227	9.03187	9.86576	8.0313	8.59885	7.60097	8.04583	13.7002	10.8864	10.9642	9.26638	9.54505	9.96252	10.6284	9.51076	6.64634	6.15469	8.55045	6.9241	5.31169	7.18225	9.26422	11.2266	5.60946	8.09098
	0.0686273	-1.85651	-2.19574	-1.94853	-0.367701	-1.2907	2.74146	1.94766	5.23514	9.51567	11.852	12.1329	13.4859	15.0868	19.5739	19.2132	17.4983	18.8155	20.4619	19.8396	16.3031	16.856	16.1595	15.4563	16.3635	14.7381	18.1184	19.1295	15.8022	20.0831	22.0832	19.3503	14.2187	12.1034	10.6406	11.4384	3.70178	8.96247	10.584	9.88299	10.9076	8.10931	6.85734	11.0248	8.61367	13.6411	14.2707	7.88632	8.29339
	-0.965623	-1.5888	0.870594	-2.05102	2.35245	1.75036	1.33602	1.91896	5.85029	3.93044	4.2043	5.27583	6.33135	7.80076	11.1679	10.1754	12.324	11.1129	11.3504	13.3302	15.0643	10.7111	13.3843	9.70847	11.8976	14.7217	17.4865	15.6107	13.7982	15.7283	14.9951	14.5089	15.2921	13.3936	22.0933	18.3218	18.9928	20.5995	21.3258	22.5989	22.881	20.6033	22.6998	24.3306	23.0227	22.4508	26.6011	22.8882	22.7043
	-0.0485229	1.72375	-1.54725	2.46059	0.669432	3.16762	5.35493	10.2179	8.66566	11.968	11.3876	12.724	14.8652	17.7451	18.409	19.822	20.8749	17.9016	21.0668	21.4883	22.61	24.9683	29.6363	31.8725	29.6087	32.6671	31.9045	35.4299	38.5011	37.8693	41.9297	35.6124	38.6907	41.0221	44.9692	47.7482	50.0603	47.114	44.5443	50.2082	47.7774	42.5503	39.923	42.093	46.1871	45.2608	47.5178	47.2829	48.8269
	-1.06701	1.02243	1.3005	0.568347	-1.43532	-3.96981	-0.466714	1.09537	4.28619	9.56184	5.79698	10.0765	11.5944	12.7626	11.7336	10.9657	15.1389	15.8621	14.8709	18.9943	17.6435	13.385	19.9248	20.2775	19.78	22.2287	20.7197	20.5363	19.7998	23.1828	26.5641	24.7618	21.4174	25.1683	23.4475	17.8522	21.0751	21.9982	24.5049	20.3432	25.5444	30.727	26.8874	22.5981	21.5314	23.3956	23.4374	21.2093	21.0936
	-0.543886	0.492908	-2.58321	-1.8644	0.577159	-2.86907	0.0363499	2.63728	3.72389	4.46569	5.61266	4.82917	9.26632	12.1118	11.3996	12.7289	13.6878	9.85775	15.2742	14.5906	14.8451	16.6384	14.0126	17.0024	17.6422	16.3612	15.1762	17.0083	17.9407	15.0565	17.2286	16.8749	13.5402	14.0703	17.6196	18.1321	16.9744	15.9565	17.4257	19.2861	16.6275	21.3057	20.948	22.3543	20.1552	21.4133	20.3501	19.2332	18.286
	-3.36116	0.433375	3.70878	0.0248651	-1.37368	-1.79843	0.215144	5.23875	5.21203	6.55456	5.20194	3.14207	-1.45471	2.55177	2.50598	1.7413	1.13787	0.676147	3.5424	8.15854	3.95978	7.83146	8.66459	1.37644	8.51894	5.86071	6.8728	7.66524	9.57947	7.82814	6.48699	8.32134	3.90363	3.63571	5.43749	6.35645	8.16082	9.13163	7.55785	4.35671	4.48286	4.68803	3.61288	-0.672809	-0.0532933	4.33674	3.46706	-2.56117	3.65485
	-4.50721	0.149377	-1.36884	0.908565	-1.04414	1.98111	4.41445	12.4961	11.6271	16.1271	14.7208	19.3458	27.0339	25.7751	27.9007	26.7918	27.6454	33.6411	22.1672	31.3361	28.8645	30.441	32.0202	30.8169	32.4217	32.7265	29.3546	28.4288	28.5341	30.2911	30.5791	31.9801	27.779	25.9109	30.8989	28.3795	29.0942	27.6018	33.6993	30.561	26.544	30.3649	26.424	30.7222	29.2554	29.4481	29.9145	31.8434	37.1597
	1.7317	1.06802	1.51107	-0.445517	2.41441	4.56847	6.06422	5.475	2.95406	8.0402	9.46544	-0.307092	11.9958	10.7166	8.77509	8.42101	10.5153	9.61626	11.344	15.3826	12.5281	13.6729	16.6041	16.3692	15.6673	14.2182	18.2187	16.8941	16.0199	16.9614	18.0683	16.646	14.8952	17.516	18.7808	18.176	20.9404	22.7229	17.9017	18.8575	18.2069	20.9916	18.7182	19.8136	20.0128	19.1865	19.2101	24.0666	23.8479
	4.36829	2.52523	0.685585	4.23681	1.21709	3.09796	5.60669	8.45981	8.7222	8.52218	9.93784	13.0365	15.3328	15.3402	15.1052	17.7985	16.459	14.8061	14.1513	15.7707	19.9962	18.4447	18.2221	16.2188	18.0098	20.0638	19.9907	22.3104	21.2354	20.92	26.9865	20.7009	18.3443	22.691	23.4898	23.0422	25.1968	24.4364	24.8635	24.2169	26.1193	27.1429	24.9404	23.6872	25.9053	25.5671	26.1921	26.6611	26.896
	0.835943	0.156628	0.929252	2.73173	1.04818	0.855967	4.48364	9.43145	12.4884	12.1696	14.0472	17.243	18.5689	20.1577	20.444	20.9869	22.6821	23.9071	26.7126	28.1477	32.7741	29.446	27.4457	30.8965	24.2185	23.2821	26.8506	29.3508	31.1333	29.6739	32.7797	29.078	35.2818	28.9402	29.6046	29.5851	26.6937	28.2257	31.1859	30.2665	29.9932	29.5356	27.1682	32.2133	30.6597	29.7152	28.699	33.5549	30.0406
Mean	-0.570016	0.0112164	-0.147462	0.213782	0.236367	0.653191	2.82295	5.81169	4.05246	8.82251	9.79533	10.2661	12.2665	13.7386	14.2675	14.9283	15.7857	15.6535	15.9157	18.0682	18.0733	18.1172	19.4313	18.703	19.6073	20.2405	21.0644	23.5844	20.7213	21.2162	22.8187	21.8309	21.0444	20.9297	22.61	19.1353	22.7458	22.434	22.7797	22.2824	22.5139	23.0343	22.7829	22.5405	22.6944	23.5118	24.1421	23.8383	24.697
Standard deviation	1.96537	1.59912	1.86646	1.90561	1.24445	2.85697	2.75387	3.52615	10.8162	3.32463	3.79361	5.31157	6.25492	6.16187	6.16377	6.18927	6.29157	7.9409	6.50256	6.27741	7.54373	7.05536	7.55445	8.77339	6.94854	7.87389	7.34705	12.7618	7.99227	8.24895	9.64987	7.79897	9.42972	9.222	10.5008	15.0352	11.2172	10.055	10.3775	11.5872	10.9622	10.2106	10.4703	11.4598	12.0089	10.3661	10.9633	12.7705	12.2885
SEM	0.491343	0.39978	0.466615	0.476402	0.311112	0.714242	0.688469	0.881538	2.70405	0.831157	0.948401	1.32789	1.56373	1.54047	1.54094	1.54732	1.57289	1.98523	1.62564	1.56935	1.88593	1.76384	1.88861	2.19335	1.73713	1.96847	1.83676	3.19046	1.99807	2.06224	2.41247	1.94974	2.35743	2.3055	2.6252	3.75881	2.80431	2.51375	2.59437	2.89679	2.74055	2.55266	2.61758	2.86495	3.00223	2.59152	2.74083	3.19262	3.07212
	Washout					Clamp 2
	1.09412	-0.630771	-0.707203	-0.320413	3.29354	5.57608	1.66413	2.9623	6.09551	7.57954	6.51354	4.88963	7.48807	8.75528	8.1306	10.0454	10.1023	8.03922	9.48858	12.6762	10.9013	13.938	13.0497	12.9897	13.1097	16.4338	15.9951	15.4137	16.0232	15.1982	16.2196	14.373	15.5819	14.5489	16.3208	19.0749	16.9801	16.2012	16.6516	15.2433	16.7568	18.4323	20.5541	21.1434	19.9538	17.9913	22.4549	21.8802	20.0458
	0.861063	0.452255	0.969543	0.362818	-0.106157	6.39855	7.11013	9.85471	11.1114	10.8259	10.2661	14.4743	17.4018	17.8276	21.3087	21.2383	22.9339	25.4772	23.2602	23.1005	18.9079	18.0475	25.8003	28.4383	28.9229	29.4053	28.8945	29.9743	36.3518	31.434	34.7849	32.5603	29.8368	23.302	27.9087	30.5124	28.4327	31.0669	30.7147	32.9111	30.2497	32.9479	36.3725	37.193	31.2347	40.4749	39.9587	37.902	40.9438
	-0.411208	1.23365	0.468051	-0.296607	0.304122	5.73733	5.08212	4.1936	4.60355	9.74258	7.11106	8.5505	10.415	11.4151	11.0849	11.4768	12.0625	14.4323	15.2323	17.526	17.8782	18.6464	17.3315	22.2537	24.3976	21.6807	22.4663	20.0391	21.0283	27.2744	23.4481	25.6507	23.6653	24.1482	27.5046	29.1402	27.4382	23.9297	21.7929	26.883	27.4924	27.9478	27.165	25.2117	23.6978	21.2595	25.5511	26.4419	30.8551
	3.10742	-2.34796	0.249814	-1.77739	1.89297	-0.12029	21.5604	5.93839	2.20657	-17.7829	6.52405	5.86716	6.03138	6.36508	7.05758	7.35353	9.35877	10.1359	6.60998	7.76545	9.15901	5.84953	5.96884	7.53997	5.69657	11.7923	11.7087	14.3904	8.29878	4.65333	11.6889	8.15495	13.604	11.4178	30.3657	15.6213	14.1946	15.0225	14.7692	13.1939	19.1738	15.1275	12.0337	13.8031	13.95	16.6743	-10.0955	14.572	14.5114
	0.558748	2.07448	2.31191	0.575406	2.35462	2.45046	7.06339	9.02751	10.3751	8.53523	14.0781	16.71	7.74882	13.8126	8.12945	7.95528	16.85	11.4395	15.2892	16.2662	18.7599	16.4293	18.4764	22.1584	16.1804	17.7437	17.1989	19.1626	15.7961	19.0471	15.1996	17.1189	17.5084	19.1341	18.5413	19.0445	19.7567	8.29292	7.87908	10.5905	9.10389	10.0303	10.1968	7.79033	11.0385	8.96773	17.7462	19.0669	19.5664
	-0.224087	-0.58209	0.76253	-1.28368	-1.77825	2.02974	5.14842	4.6377	4.8729	8.19358	3.43759	3.86229	-4.03828e-05	8.7196	3.34489	5.60185	4.4876	4.93996	2.47774	2.99333	3.51456	5.29273	5.62737	6.15443	4.54794	5.56513	8.55887	4.11073	4.02497	6.61416	3.6407	4.35982	8.0496	8.65057	9.38285	9.0843	7.26953	11.3287	10.9826	10.3667	12.3567	14.5162	11.8984	9.64026	9.68465	10.4701	11.6087	10.5973	9.55309
	-1.43866	-0.295959	-0.237779	-0.232226	0.593818	-3.20287	-3.81569	-2.50856	-1.43302	-1.97906	0.896134	4.33119	1.12333	6.46768	3.23092	6.73429	6.17816	5.26087	4.54882	5.98932	5.59754	4.00192	3.32352	3.14678	7.02087	4.94621	6.50082	0.917355	7.23125	1.53166	3.52228	0.99784	-0.503244	-0.300888	2.00837	3.92394	3.21022	1.80686	4.02342	2.95382	1.61167	2.56325	3.59345	1.66611	1.49627	3.68232	2.31905	3.35833	6.06671
	0.414834	-0.0971437	0.57833	1.28743	-1.0737	1.24719	2.03763	2.75594	0.60332	2.55665	5.87852	4.55022	4.18322	4.90803	4.72784	7.1728	3.37897	4.15244	4.85016	5.31931	6.06677	6.34744	6.91983	8.89772	12.6291	8.87266	8.66483	8.0902	8.6029	9.7136	9.14089	9.76041	13.5431	9.84896	10.6462	7.99008	11.5017	13.6711	12.7394	12.0936	12.6973	8.40224	15.2199	10.6144	11.1856	13.7212	10.2679	14.3328	11.9951
	3.24184	-0.157766	0.142476	1.60643	-0.149138	8.89557	10.4153	10.9973	12.1827	13.885	10.9738	15.0484	14.3032	16.0046	14.686	20.1516	29.1647	31.5201	30.839	33.5987	33.118	34.1414	31.5774	37.066	36.7309	31.7653	36.414	37.0733	41.6929	36.254	36.8731	41.1704	36.0447	35.0087	23.5117	27.4485	29.0172	33.9137	34.6776	32.6689	33.7944	31.7916	29.083	29.4051	29.2802	32.1786	28.1582	31.3054	30.5271
	0.654349	-0.964077	-1.13167	0.469253	-0.417165	-0.298094	-1.46657	2.3962	-4.2684	1.27001	6.17911	0.460952	8.92345	4.20498	3.48492	7.74221	4.69663	3.35748	3.86928	4.72331	2.65169	5.48471	5.79399	4.02546	4.24277	6.35434	4.90225	5.50115	4.50711	4.96227	5.5507	1.60872	1.82846	2.68131	4.48341	-3.7971	0.545104	2.94952	7.7668	8.93356	10.2467	8.14257	9.12539	6.80135	7.12011	9.44307	11.4684	12.6431	11.3775
	-0.736867	-0.346719	-1.49134	1.49404	0.235211	-0.926164	2.18602	5.67288	8.02612	6.2184	10.0059	9.06254	9.52528	10.6665	10.2702	12.9316	11.1146	9.91616	13.586	11.4777	13.2616	14.2985	11.1841	8.80702	10.7088	12.3871	14.985	12.2643	15.9427	16.4736	16.4712	15.8814	14.3008	14.0939	15.1755	14.5059	14.4622	13.7688	16.1239	16.6042	18.488	21.2266	12.5103	13.9173	17.5851	17.0269	15.2721	17.4188	14.7319
	1.69781	0.314922	0.82977	0.360813	-0.915822	-1.80016	0.0978613	-2.8137	0.850657	1.19558	-1.45668	-1.01084	1.88045	2.12441	2.216	-0.877214	3.90597	3.60362	2.34638	10.1688	2.92011	9.60668	6.16514	7.09628	9.64722	8.26167	5.85	9.98801	3.86805	4.70021	7.17892	8.55522	11.5848	9.81489	10.5759	8.6383	6.35586	13.3865	9.03101	8.86498	11.1812	15.31	12.929	12.4811	13.3358	10.1776	11.1801	7.82398	7.54346
	-0.00671573	0.404846	3.14085	0.38457	0.85841	4.37094	-1.52494	7.00652	3.96119	2.43921	8.04777	2.64963	-0.336623	0.702455	0.996736	7.28758	1.30387	1.2322	12.1274	8.56726	12.3171	10.2626	5.30579	7.40358	11.0639	17.4636	8.56902	10.0598	13.622	8.35505	7.33385	11.6289	13.3003	8.40237	9.76091	8.40963	16.0839	11.6295	17.0204	5.92188	6.06768	13.8632	11.2439	13.6358	18.1102	19.2468	12.6175	18.6263	18.9776
	6.07502	9.75009	8.05777	9.14345	7.57229	9.55909	10.5836	13.6375	9.99755	9.86201	9.31602	8.8571	7.56855	11.955	9.85258	8.48774	6.84896	8.537	7.46405	10.1617	7.65247	7.67504	8.36101	12.011	13.5902	12.2117	10.6229	10.6055	9.81288	25.3813	16.7442	11.1218	11.4855	14.5544	17.2971	24.2348	22.1576	24.8584	8.61558	15.1174	4.96291	30.7026	23.8383	20.354	15.4163	19.5506	19.4091	17.7843	18.8265
	3.13987	1.13424	3.42853	3.44715	1.63736	2.41458	1.7318	6.87268	6.90313	7.9426	10.0693	11.4838	13.127	13.3868	9.88641	9.37863	15.3931	12.0897	13.6334	14.0746	12.2525	12.9125	13.8857	10.8144	12.4657	12.1806	14.3222	14.669	17.3059	12.9683	13.0133	17.0686	14.8587	16.2421	15.8916	13.3378	14.4172	16.1149	15.9134	15.5839	14.9757	14.6159	14.7592	16.9378	15.0321	19.3535	19.8905	17.5774	19.4132
	-1.60102	1.25509	-3.33811	2.67279	-1.04061	0.472015	1.96276	0.560588	5.54464	8.7369	8.46909	6.1149	10.757	11.526	9.55392	10.4891	14.2276	10.1765	14.1317	16.8827	15.932	19.3036	18.6681	16.0425	17.3404	15.8183	17.0119	16.118	20.8178	24.1321	22.5767	23.7968	22.5629	25.1728	23.8354	24.6998	22.5639	23.0628	22.7305	17.9305	26.5088	25.3008	26.6404	25.1984	25.8613	26.1937	22.3906	23.8371	25.8119
Mean	1.02666	0.699818	0.877092	1.11836	0.828844	2.67525	4.36477	5.07447	5.10205	4.95133	7.26934	7.24386	7.50875	9.30261	7.9976	9.57309	10.7505	10.2694	11.2346	12.5807	11.9307	12.6399	12.3399	13.4278	14.2684	14.5551	14.5416	14.2736	15.3079	15.5433	15.2117	15.238	15.4533	14.795	16.4506	15.7418	15.8992	16.3127	15.7145	15.3663	15.9792	18.1825	17.3227	16.6121	16.4989	17.9008	16.2623	18.448	18.7967
Standard deviation	2.01981	2.63064	2.55127	2.51794	2.26105	3.76161	6.16927	4.56822	4.68904	7.39873	3.88453	5.16097	5.19202	4.90583	5.19506	5.29202	7.59388	8.07378	7.81404	7.80264	7.9048	7.72833	8.16791	9.50084	8.97421	7.86132	8.66113	9.23339	10.8764	10.7062	10.0794	11.0271	9.28177	8.98738	8.45871	9.8201	8.75899	9.04768	8.4143	8.71096	9.43621	9.25424	8.91462	9.28319	8.05416	9.26733	11.2555	8.63723	9.43611
SEM	0.504954	0.65766	0.637816	0.629485	0.565262	0.940402	1.54232	1.14206	1.17226	1.84968	0.971134	1.29024	1.298	1.22646	1.29876	1.32301	1.89847	2.01844	1.95351	1.95066	1.9762	1.93208	2.04198	2.37521	2.24355	1.96533	2.16528	2.30835	2.71909	2.67655	2.51984	2.75678	2.32044	2.24685	2.11468	2.45503	2.18975	2.26192	2.10357	2.17774	2.35905	2.31356	2.22866	2.3208	2.01354	2.31683	2.81388	2.15931	2.35903
[truncated: 66 more columns]

[truncated: 16 more sheets: Figure 2E, Figure 2F, Figure 2G, Figure 2H, Figure 2I, Figure 2J, Figure 3A, Figure 3B, Figure 3C, Figure 3D, Figure S1, Figure S2A, Figure S2B, Figure S2C, Figure S2D, Figure S2E]
